# Supplementary material for: Genetic Diversity of Highly Pathogenic Avian Influenza A(H5N8/H5N5) Viruses in Italy, 2016–17
Source: Emerg Infect Dis. 2017 Sep;23(9):1543–7. doi: 10.3201/eid2309.170539 (PMC5572881; doi:10.3201/eid2309.170539)
Supplement: Technical Appendix 2 — GISAID database isolates used in this study. [file 17-0539-Techapp-s2.xls]

## Sheet: Acknowledge Table
Technical Appendix 2.
We acknowledge the authors, originating and submitting laboratories of the sequences from GISAID’s EpiFlu™ Database on which this research is based. The list is detailed below.
All submitters of data may be contacted directly via the GISAID website www.gisaid.org
Segment ID	Segment	Country	Collection date	Isolate name	Originating Lab	Submitting Lab	Authors
EPI584232	HA	Burkina Faso	2015-Mar-23	A/chicken/Burkina Faso/15VIR1774-35/2015	Services Vétérinaires	Istituto Zooprofilattico Sperimentale Delle Venezie	Ouattara, L.; Minoungou, G.L.; Ormelli, S.; Schivo, A.; Fusaro, A.; Monne, I.; Cattoli, G.
EPI719905	PB1	Burkina Faso	2015-Mar-23	A/chicken/Burkina Faso/15VIR1774-35/2015	Services Vétérinaires	Istituto Zooprofilattico Sperimentale Delle Venezie	Ouattara, L.; Minoungou, G.L.; Ormelli, S.; Schivo, A.; Fusaro, A.; Monne, I.; Cattoli, G.
EPI719908	NP	Burkina Faso	2015-Mar-23	A/chicken/Burkina Faso/15VIR1774-35/2015	Services Vétérinaires	Istituto Zooprofilattico Sperimentale Delle Venezie	Ouattara, L.; Minoungou, G.L.; Ormelli, S.; Schivo, A.; Fusaro, A.; Monne, I.; Cattoli, G.
EPI719906	PB2	Burkina Faso	2015-Mar-23	A/chicken/Burkina Faso/15VIR1774-35/2015	Services Vétérinaires	Istituto Zooprofilattico Sperimentale Delle Venezie	Ouattara, L.; Minoungou, G.L.; Ormelli, S.; Schivo, A.; Fusaro, A.; Monne, I.; Cattoli, G.
EPI719904	PA	Burkina Faso	2015-Mar-23	A/chicken/Burkina Faso/15VIR1774-35/2015	Services Vétérinaires	Istituto Zooprofilattico Sperimentale Delle Venezie	Ouattara, L.; Minoungou, G.L.; Ormelli, S.; Schivo, A.; Fusaro, A.; Monne, I.; Cattoli, G.
EPI719909	NA	Burkina Faso	2015-Mar-23	A/chicken/Burkina Faso/15VIR1774-35/2015	Services Vétérinaires	Istituto Zooprofilattico Sperimentale Delle Venezie	Ouattara, L.; Minoungou, G.L.; Ormelli, S.; Schivo, A.; Fusaro, A.; Monne, I.; Cattoli, G.
EPI719910	MP	Burkina Faso	2015-Mar-23	A/chicken/Burkina Faso/15VIR1774-35/2015	Services Vétérinaires	Istituto Zooprofilattico Sperimentale Delle Venezie	Ouattara, L.; Minoungou, G.L.; Ormelli, S.; Schivo, A.; Fusaro, A.; Monne, I.; Cattoli, G.
EPI719907	NS	Burkina Faso	2015-Mar-23	A/chicken/Burkina Faso/15VIR1774-35/2015	Services Vétérinaires	Istituto Zooprofilattico Sperimentale Delle Venezie	Ouattara, L.; Minoungou, G.L.; Ormelli, S.; Schivo, A.; Fusaro, A.; Monne, I.; Cattoli, G.
EPI774419	NP	China	2016-May-15	A/Bar-headed Goose/Qinghai/BTY18-MU/2016	State Key Laboratory of Virology and Wuhan Institute of Virology, Chinese Academy of Sciences	Wuhan Institute of Virology
EPI774422	NS	China	2016-May-15	A/Bar-headed Goose/Qinghai/BTY18-MU/2016	State Key Laboratory of Virology and Wuhan Institute of Virology, Chinese Academy of Sciences	Wuhan Institute of Virology
EPI774420	NA	China	2016-May-15	A/Bar-headed Goose/Qinghai/BTY18-MU/2016	State Key Laboratory of Virology and Wuhan Institute of Virology, Chinese Academy of Sciences	Wuhan Institute of Virology
EPI774418	PA	China	2016-May-15	A/Bar-headed Goose/Qinghai/BTY18-MU/2016	State Key Laboratory of Virology and Wuhan Institute of Virology, Chinese Academy of Sciences	Wuhan Institute of Virology
EPI774416	PB2	China	2016-May-15	A/Bar-headed Goose/Qinghai/BTY18-MU/2016	State Key Laboratory of Virology and Wuhan Institute of Virology, Chinese Academy of Sciences	Wuhan Institute of Virology
EPI774417	PB1	China	2016-May-15	A/Bar-headed Goose/Qinghai/BTY18-MU/2016	State Key Laboratory of Virology and Wuhan Institute of Virology, Chinese Academy of Sciences	Wuhan Institute of Virology
EPI774421	MP	China	2016-May-15	A/Bar-headed Goose/Qinghai/BTY18-MU/2016	State Key Laboratory of Virology and Wuhan Institute of Virology, Chinese Academy of Sciences	Wuhan Institute of Virology
EPI774413	MP	China	2016-May-15	A/Bar-headed Goose/Qinghai/BTY18-LU/2016	State Key Laboratory of Virology and Wuhan Institute of Virology, Chinese Academy of Sciences	Wuhan Institute of Virology
EPI774412	NA	China	2016-May-15	A/Bar-headed Goose/Qinghai/BTY18-LU/2016	State Key Laboratory of Virology and Wuhan Institute of Virology, Chinese Academy of Sciences	Wuhan Institute of Virology
EPI774411	NP	China	2016-May-15	A/Bar-headed Goose/Qinghai/BTY18-LU/2016	State Key Laboratory of Virology and Wuhan Institute of Virology, Chinese Academy of Sciences	Wuhan Institute of Virology
EPI774407	PB2	China	2016-May-15	A/Bar-headed Goose/Qinghai/BTY18-LU/2016	State Key Laboratory of Virology and Wuhan Institute of Virology, Chinese Academy of Sciences	Wuhan Institute of Virology
EPI774408	PB1	China	2016-May-15	A/Bar-headed Goose/Qinghai/BTY18-LU/2016	State Key Laboratory of Virology and Wuhan Institute of Virology, Chinese Academy of Sciences	Wuhan Institute of Virology
EPI774409	PA	China	2016-May-15	A/Bar-headed Goose/Qinghai/BTY18-LU/2016	State Key Laboratory of Virology and Wuhan Institute of Virology, Chinese Academy of Sciences	Wuhan Institute of Virology
EPI774410	HA	China	2016-May-15	A/Bar-headed Goose/Qinghai/BTY18-LU/2016	State Key Laboratory of Virology and Wuhan Institute of Virology, Chinese Academy of Sciences	Wuhan Institute of Virology
EPI774415	NS	China	2016-May-15	A/Bar-headed Goose/Qinghai/BTY18-LU/2016	State Key Laboratory of Virology and Wuhan Institute of Virology, Chinese Academy of Sciences	Wuhan Institute of Virology
EPI774401	PA	China	2016-May-15	A/Bar-headed Goose/Qinghai/BTY18-B/2016	State Key Laboratory of Virology and Wuhan Institute of Virology, Chinese Academy of Sciences	Wuhan Institute of Virology
EPI774403	NP	China	2016-May-15	A/Bar-headed Goose/Qinghai/BTY18-B/2016	State Key Laboratory of Virology and Wuhan Institute of Virology, Chinese Academy of Sciences	Wuhan Institute of Virology
EPI774400	PB1	China	2016-May-15	A/Bar-headed Goose/Qinghai/BTY18-B/2016	State Key Laboratory of Virology and Wuhan Institute of Virology, Chinese Academy of Sciences	Wuhan Institute of Virology
EPI774402	HA	China	2016-May-15	A/Bar-headed Goose/Qinghai/BTY18-B/2016	State Key Laboratory of Virology and Wuhan Institute of Virology, Chinese Academy of Sciences	Wuhan Institute of Virology
EPI774406	NS	China	2016-May-15	A/Bar-headed Goose/Qinghai/BTY18-B/2016	State Key Laboratory of Virology and Wuhan Institute of Virology, Chinese Academy of Sciences	Wuhan Institute of Virology
EPI774399	PB2	China	2016-May-15	A/Bar-headed Goose/Qinghai/BTY18-B/2016	State Key Laboratory of Virology and Wuhan Institute of Virology, Chinese Academy of Sciences	Wuhan Institute of Virology
EPI774404	NA	China	2016-May-15	A/Bar-headed Goose/Qinghai/BTY18-B/2016	State Key Laboratory of Virology and Wuhan Institute of Virology, Chinese Academy of Sciences	Wuhan Institute of Virology
EPI774405	MP	China	2016-May-15	A/Bar-headed Goose/Qinghai/BTY18-B/2016	State Key Laboratory of Virology and Wuhan Institute of Virology, Chinese Academy of Sciences	Wuhan Institute of Virology
EPI774394	HA	China	2016-May-15	A/Bar-headed Goose/Qinghai/BTY17-LU/2016	State Key Laboratory of Virology and Wuhan Institute of Virology, Chinese Academy of Sciences	Wuhan Institute of Virology
EPI774396	NA	China	2016-May-15	A/Bar-headed Goose/Qinghai/BTY17-LU/2016	State Key Laboratory of Virology and Wuhan Institute of Virology, Chinese Academy of Sciences	Wuhan Institute of Virology
EPI774397	MP	China	2016-May-15	A/Bar-headed Goose/Qinghai/BTY17-LU/2016	State Key Laboratory of Virology and Wuhan Institute of Virology, Chinese Academy of Sciences	Wuhan Institute of Virology
EPI774398	NS	China	2016-May-15	A/Bar-headed Goose/Qinghai/BTY17-LU/2016	State Key Laboratory of Virology and Wuhan Institute of Virology, Chinese Academy of Sciences	Wuhan Institute of Virology
EPI774391	PB2	China	2016-May-15	A/Bar-headed Goose/Qinghai/BTY17-LU/2016	State Key Laboratory of Virology and Wuhan Institute of Virology, Chinese Academy of Sciences	Wuhan Institute of Virology
EPI774392	PB1	China	2016-May-15	A/Bar-headed Goose/Qinghai/BTY17-LU/2016	State Key Laboratory of Virology and Wuhan Institute of Virology, Chinese Academy of Sciences	Wuhan Institute of Virology
EPI774393	PA	China	2016-May-15	A/Bar-headed Goose/Qinghai/BTY17-LU/2016	State Key Laboratory of Virology and Wuhan Institute of Virology, Chinese Academy of Sciences	Wuhan Institute of Virology
EPI774395	NP	China	2016-May-15	A/Bar-headed Goose/Qinghai/BTY17-LU/2016	State Key Laboratory of Virology and Wuhan Institute of Virology, Chinese Academy of Sciences	Wuhan Institute of Virology
EPI774383	PB2	China	2016-May-15	A/Bar-headed Goose/Qinghai/BTY17-B/2016	State Key Laboratory of Virology and Wuhan Institute of Virology, Chinese Academy of Sciences	Wuhan Institute of Virology
EPI774386	HA	China	2016-May-15	A/Bar-headed Goose/Qinghai/BTY17-B/2016	State Key Laboratory of Virology and Wuhan Institute of Virology, Chinese Academy of Sciences	Wuhan Institute of Virology
EPI774389	MP	China	2016-May-15	A/Bar-headed Goose/Qinghai/BTY17-B/2016	State Key Laboratory of Virology and Wuhan Institute of Virology, Chinese Academy of Sciences	Wuhan Institute of Virology
EPI774390	NS	China	2016-May-15	A/Bar-headed Goose/Qinghai/BTY17-B/2016	State Key Laboratory of Virology and Wuhan Institute of Virology, Chinese Academy of Sciences	Wuhan Institute of Virology
EPI774388	NA	China	2016-May-15	A/Bar-headed Goose/Qinghai/BTY17-B/2016	State Key Laboratory of Virology and Wuhan Institute of Virology, Chinese Academy of Sciences	Wuhan Institute of Virology
EPI774384	PB1	China	2016-May-15	A/Bar-headed Goose/Qinghai/BTY17-B/2016	State Key Laboratory of Virology and Wuhan Institute of Virology, Chinese Academy of Sciences	Wuhan Institute of Virology
EPI774385	PA	China	2016-May-15	A/Bar-headed Goose/Qinghai/BTY17-B/2016	State Key Laboratory of Virology and Wuhan Institute of Virology, Chinese Academy of Sciences	Wuhan Institute of Virology
EPI774387	NP	China	2016-May-15	A/Bar-headed Goose/Qinghai/BTY17-B/2016	State Key Laboratory of Virology and Wuhan Institute of Virology, Chinese Academy of Sciences	Wuhan Institute of Virology
EPI774378	HA	China	2016-May-14	A/Bar-headed Goose/Qinghai/BTY16-LU/2016	State Key Laboratory of Virology and Wuhan Institute of Virology, Chinese Academy of Sciences	Wuhan Institute of Virology
EPI774381	MP	China	2016-May-14	A/Bar-headed Goose/Qinghai/BTY16-LU/2016	State Key Laboratory of Virology and Wuhan Institute of Virology, Chinese Academy of Sciences	Wuhan Institute of Virology
EPI774377	PA	China	2016-May-14	A/Bar-headed Goose/Qinghai/BTY16-LU/2016	State Key Laboratory of Virology and Wuhan Institute of Virology, Chinese Academy of Sciences	Wuhan Institute of Virology
EPI774382	NS	China	2016-May-14	A/Bar-headed Goose/Qinghai/BTY16-LU/2016	State Key Laboratory of Virology and Wuhan Institute of Virology, Chinese Academy of Sciences	Wuhan Institute of Virology
EPI774376	PB1	China	2016-May-14	A/Bar-headed Goose/Qinghai/BTY16-LU/2016	State Key Laboratory of Virology and Wuhan Institute of Virology, Chinese Academy of Sciences	Wuhan Institute of Virology
EPI774380	NA	China	2016-May-14	A/Bar-headed Goose/Qinghai/BTY16-LU/2016	State Key Laboratory of Virology and Wuhan Institute of Virology, Chinese Academy of Sciences	Wuhan Institute of Virology
EPI774379	NP	China	2016-May-14	A/Bar-headed Goose/Qinghai/BTY16-LU/2016	State Key Laboratory of Virology and Wuhan Institute of Virology, Chinese Academy of Sciences	Wuhan Institute of Virology
EPI774375	PB2	China	2016-May-14	A/Bar-headed Goose/Qinghai/BTY16-LU/2016	State Key Laboratory of Virology and Wuhan Institute of Virology, Chinese Academy of Sciences	Wuhan Institute of Virology
EPI774369	HA	China	2016-May-14	A/Bar-headed Goose/Qinghai/BTY16-B/2016	State Key Laboratory of Virology and Wuhan Institute of Virology, Chinese Academy of Sciences	Wuhan Institute of Virology
EPI774373	NS	China	2016-May-14	A/Bar-headed Goose/Qinghai/BTY16-B/2016	State Key Laboratory of Virology and Wuhan Institute of Virology, Chinese Academy of Sciences	Wuhan Institute of Virology
EPI774366	PB2	China	2016-May-14	A/Bar-headed Goose/Qinghai/BTY16-B/2016	State Key Laboratory of Virology and Wuhan Institute of Virology, Chinese Academy of Sciences	Wuhan Institute of Virology
EPI774371	NA	China	2016-May-14	A/Bar-headed Goose/Qinghai/BTY16-B/2016	State Key Laboratory of Virology and Wuhan Institute of Virology, Chinese Academy of Sciences	Wuhan Institute of Virology
EPI774372	MP	China	2016-May-14	A/Bar-headed Goose/Qinghai/BTY16-B/2016	State Key Laboratory of Virology and Wuhan Institute of Virology, Chinese Academy of Sciences	Wuhan Institute of Virology
EPI774367	PB1	China	2016-May-14	A/Bar-headed Goose/Qinghai/BTY16-B/2016	State Key Laboratory of Virology and Wuhan Institute of Virology, Chinese Academy of Sciences	Wuhan Institute of Virology
EPI774368	PA	China	2016-May-14	A/Bar-headed Goose/Qinghai/BTY16-B/2016	State Key Laboratory of Virology and Wuhan Institute of Virology, Chinese Academy of Sciences	Wuhan Institute of Virology
EPI774370	NP	China	2016-May-14	A/Bar-headed Goose/Qinghai/BTY16-B/2016	State Key Laboratory of Virology and Wuhan Institute of Virology, Chinese Academy of Sciences	Wuhan Institute of Virology
EPI774361	HA	China	2016-May-14	A/Bar-headed Goose/Qinghai/BTY15-LU/2016	State Key Laboratory of Virology and Wuhan Institute of Virology, Chinese Academy of Sciences	Wuhan Institute of Virology
EPI774362	NP	China	2016-May-14	A/Bar-headed Goose/Qinghai/BTY15-LU/2016	State Key Laboratory of Virology and Wuhan Institute of Virology, Chinese Academy of Sciences	Wuhan Institute of Virology
EPI774363	NA	China	2016-May-14	A/Bar-headed Goose/Qinghai/BTY15-LU/2016	State Key Laboratory of Virology and Wuhan Institute of Virology, Chinese Academy of Sciences	Wuhan Institute of Virology
EPI774364	MP	China	2016-May-14	A/Bar-headed Goose/Qinghai/BTY15-LU/2016	State Key Laboratory of Virology and Wuhan Institute of Virology, Chinese Academy of Sciences	Wuhan Institute of Virology
EPI774365	NS	China	2016-May-14	A/Bar-headed Goose/Qinghai/BTY15-LU/2016	State Key Laboratory of Virology and Wuhan Institute of Virology, Chinese Academy of Sciences	Wuhan Institute of Virology
EPI774359	PB1	China	2016-May-14	A/Bar-headed Goose/Qinghai/BTY15-LU/2016	State Key Laboratory of Virology and Wuhan Institute of Virology, Chinese Academy of Sciences	Wuhan Institute of Virology
EPI774360	PA	China	2016-May-14	A/Bar-headed Goose/Qinghai/BTY15-LU/2016	State Key Laboratory of Virology and Wuhan Institute of Virology, Chinese Academy of Sciences	Wuhan Institute of Virology
EPI774358	PB2	China	2016-May-14	A/Bar-headed Goose/Qinghai/BTY15-LU/2016	State Key Laboratory of Virology and Wuhan Institute of Virology, Chinese Academy of Sciences	Wuhan Institute of Virology
EPI774350	PB1	China	2016-May-14	A/Bar-headed Goose/Qinghai/BTY15-B/2016	State Key Laboratory of Virology and Wuhan Institute of Virology, Chinese Academy of Sciences	Wuhan Institute of Virology
EPI774351	PA	China	2016-May-14	A/Bar-headed Goose/Qinghai/BTY15-B/2016	State Key Laboratory of Virology and Wuhan Institute of Virology, Chinese Academy of Sciences	Wuhan Institute of Virology
EPI774352	HA	China	2016-May-14	A/Bar-headed Goose/Qinghai/BTY15-B/2016	State Key Laboratory of Virology and Wuhan Institute of Virology, Chinese Academy of Sciences	Wuhan Institute of Virology
EPI774355	MP	China	2016-May-14	A/Bar-headed Goose/Qinghai/BTY15-B/2016	State Key Laboratory of Virology and Wuhan Institute of Virology, Chinese Academy of Sciences	Wuhan Institute of Virology
EPI774357	NS	China	2016-May-14	A/Bar-headed Goose/Qinghai/BTY15-B/2016	State Key Laboratory of Virology and Wuhan Institute of Virology, Chinese Academy of Sciences	Wuhan Institute of Virology
EPI774354	NA	China	2016-May-14	A/Bar-headed Goose/Qinghai/BTY15-B/2016	State Key Laboratory of Virology and Wuhan Institute of Virology, Chinese Academy of Sciences	Wuhan Institute of Virology
EPI774349	PB2	China	2016-May-14	A/Bar-headed Goose/Qinghai/BTY15-B/2016	State Key Laboratory of Virology and Wuhan Institute of Virology, Chinese Academy of Sciences	Wuhan Institute of Virology
EPI774353	NP	China	2016-May-14	A/Bar-headed Goose/Qinghai/BTY15-B/2016	State Key Laboratory of Virology and Wuhan Institute of Virology, Chinese Academy of Sciences	Wuhan Institute of Virology
EPI774342	PB1	China	2016-May-14	A/Bar-headed Goose/Qinghai/BTY14-LU/2016	State Key Laboratory of Virology and Wuhan Institute of Virology, Chinese Academy of Sciences	Wuhan Institute of Virology
EPI774346	NA	China	2016-May-14	A/Bar-headed Goose/Qinghai/BTY14-LU/2016	State Key Laboratory of Virology and Wuhan Institute of Virology, Chinese Academy of Sciences	Wuhan Institute of Virology
EPI774343	PA	China	2016-May-14	A/Bar-headed Goose/Qinghai/BTY14-LU/2016	State Key Laboratory of Virology and Wuhan Institute of Virology, Chinese Academy of Sciences	Wuhan Institute of Virology
EPI774347	MP	China	2016-May-14	A/Bar-headed Goose/Qinghai/BTY14-LU/2016	State Key Laboratory of Virology and Wuhan Institute of Virology, Chinese Academy of Sciences	Wuhan Institute of Virology
EPI774344	HA	China	2016-May-14	A/Bar-headed Goose/Qinghai/BTY14-LU/2016	State Key Laboratory of Virology and Wuhan Institute of Virology, Chinese Academy of Sciences	Wuhan Institute of Virology
EPI774348	NS	China	2016-May-14	A/Bar-headed Goose/Qinghai/BTY14-LU/2016	State Key Laboratory of Virology and Wuhan Institute of Virology, Chinese Academy of Sciences	Wuhan Institute of Virology
EPI774341	PB2	China	2016-May-14	A/Bar-headed Goose/Qinghai/BTY14-LU/2016	State Key Laboratory of Virology and Wuhan Institute of Virology, Chinese Academy of Sciences	Wuhan Institute of Virology
EPI774345	NP	China	2016-May-14	A/Bar-headed Goose/Qinghai/BTY14-LU/2016	State Key Laboratory of Virology and Wuhan Institute of Virology, Chinese Academy of Sciences	Wuhan Institute of Virology
EPI774336	NP	China	2016-May-14	A/Bar-headed Goose/Qinghai/BTY14-B/2016	State Key Laboratory of Virology and Wuhan Institute of Virology, Chinese Academy of Sciences	Wuhan Institute of Virology
EPI774337	NA	China	2016-May-14	A/Bar-headed Goose/Qinghai/BTY14-B/2016	State Key Laboratory of Virology and Wuhan Institute of Virology, Chinese Academy of Sciences	Wuhan Institute of Virology
EPI774332	PB2	China	2016-May-14	A/Bar-headed Goose/Qinghai/BTY14-B/2016	State Key Laboratory of Virology and Wuhan Institute of Virology, Chinese Academy of Sciences	Wuhan Institute of Virology
EPI774335	HA	China	2016-May-14	A/Bar-headed Goose/Qinghai/BTY14-B/2016	State Key Laboratory of Virology and Wuhan Institute of Virology, Chinese Academy of Sciences	Wuhan Institute of Virology
EPI774340	NS	China	2016-May-14	A/Bar-headed Goose/Qinghai/BTY14-B/2016	State Key Laboratory of Virology and Wuhan Institute of Virology, Chinese Academy of Sciences	Wuhan Institute of Virology
EPI774333	PB1	China	2016-May-14	A/Bar-headed Goose/Qinghai/BTY14-B/2016	State Key Laboratory of Virology and Wuhan Institute of Virology, Chinese Academy of Sciences	Wuhan Institute of Virology
EPI774334	PA	China	2016-May-14	A/Bar-headed Goose/Qinghai/BTY14-B/2016	State Key Laboratory of Virology and Wuhan Institute of Virology, Chinese Academy of Sciences	Wuhan Institute of Virology
EPI774338	MP	China	2016-May-14	A/Bar-headed Goose/Qinghai/BTY14-B/2016	State Key Laboratory of Virology and Wuhan Institute of Virology, Chinese Academy of Sciences	Wuhan Institute of Virology
EPI774325	PA	China	2016-May-14	A/Bar-headed Goose/Qinghai/BTY13-LU/2016	State Key Laboratory of Virology and Wuhan Institute of Virology, Chinese Academy of Sciences	Wuhan Institute of Virology
EPI774323	PB2	China	2016-May-14	A/Bar-headed Goose/Qinghai/BTY13-LU/2016	State Key Laboratory of Virology and Wuhan Institute of Virology, Chinese Academy of Sciences	Wuhan Institute of Virology
EPI774326	HA	China	2016-May-14	A/Bar-headed Goose/Qinghai/BTY13-LU/2016	State Key Laboratory of Virology and Wuhan Institute of Virology, Chinese Academy of Sciences	Wuhan Institute of Virology
EPI774327	NP	China	2016-May-14	A/Bar-headed Goose/Qinghai/BTY13-LU/2016	State Key Laboratory of Virology and Wuhan Institute of Virology, Chinese Academy of Sciences	Wuhan Institute of Virology
EPI774328	NA	China	2016-May-14	A/Bar-headed Goose/Qinghai/BTY13-LU/2016	State Key Laboratory of Virology and Wuhan Institute of Virology, Chinese Academy of Sciences	Wuhan Institute of Virology
EPI774331	NS	China	2016-May-14	A/Bar-headed Goose/Qinghai/BTY13-LU/2016	State Key Laboratory of Virology and Wuhan Institute of Virology, Chinese Academy of Sciences	Wuhan Institute of Virology
EPI774330	MP	China	2016-May-14	A/Bar-headed Goose/Qinghai/BTY13-LU/2016	State Key Laboratory of Virology and Wuhan Institute of Virology, Chinese Academy of Sciences	Wuhan Institute of Virology
EPI774324	PB1	China	2016-May-14	A/Bar-headed Goose/Qinghai/BTY13-LU/2016	State Key Laboratory of Virology and Wuhan Institute of Virology, Chinese Academy of Sciences	Wuhan Institute of Virology
EPI774322	NS	China	2016-May-14	A/Bar-headed Goose/Qinghai/BTY13-B/2016	State Key Laboratory of Virology and Wuhan Institute of Virology, Chinese Academy of Sciences	Wuhan Institute of Virology
EPI774316	PB1	China	2016-May-14	A/Bar-headed Goose/Qinghai/BTY13-B/2016	State Key Laboratory of Virology and Wuhan Institute of Virology, Chinese Academy of Sciences	Wuhan Institute of Virology
EPI774317	PA	China	2016-May-14	A/Bar-headed Goose/Qinghai/BTY13-B/2016	State Key Laboratory of Virology and Wuhan Institute of Virology, Chinese Academy of Sciences	Wuhan Institute of Virology
EPI774318	HA	China	2016-May-14	A/Bar-headed Goose/Qinghai/BTY13-B/2016	State Key Laboratory of Virology and Wuhan Institute of Virology, Chinese Academy of Sciences	Wuhan Institute of Virology
EPI774319	NP	China	2016-May-14	A/Bar-headed Goose/Qinghai/BTY13-B/2016	State Key Laboratory of Virology and Wuhan Institute of Virology, Chinese Academy of Sciences	Wuhan Institute of Virology
EPI774320	NA	China	2016-May-14	A/Bar-headed Goose/Qinghai/BTY13-B/2016	State Key Laboratory of Virology and Wuhan Institute of Virology, Chinese Academy of Sciences	Wuhan Institute of Virology
EPI774321	MP	China	2016-May-14	A/Bar-headed Goose/Qinghai/BTY13-B/2016	State Key Laboratory of Virology and Wuhan Institute of Virology, Chinese Academy of Sciences	Wuhan Institute of Virology
EPI774315	PB2	China	2016-May-14	A/Bar-headed Goose/Qinghai/BTY13-B/2016	State Key Laboratory of Virology and Wuhan Institute of Virology, Chinese Academy of Sciences	Wuhan Institute of Virology
EPI774311	NP	China	2016-May-13	A/Bar-headed Goose/Qinghai/BTY12-LU/2016	State Key Laboratory of Virology and Wuhan Institute of Virology, Chinese Academy of Sciences	Wuhan Institute of Virology
EPI774312	NA	China	2016-May-13	A/Bar-headed Goose/Qinghai/BTY12-LU/2016	State Key Laboratory of Virology and Wuhan Institute of Virology, Chinese Academy of Sciences	Wuhan Institute of Virology
EPI774313	MP	China	2016-May-13	A/Bar-headed Goose/Qinghai/BTY12-LU/2016	State Key Laboratory of Virology and Wuhan Institute of Virology, Chinese Academy of Sciences	Wuhan Institute of Virology
EPI774307	PB2	China	2016-May-13	A/Bar-headed Goose/Qinghai/BTY12-LU/2016	State Key Laboratory of Virology and Wuhan Institute of Virology, Chinese Academy of Sciences	Wuhan Institute of Virology
EPI774308	PB1	China	2016-May-13	A/Bar-headed Goose/Qinghai/BTY12-LU/2016	State Key Laboratory of Virology and Wuhan Institute of Virology, Chinese Academy of Sciences	Wuhan Institute of Virology
EPI774309	PA	China	2016-May-13	A/Bar-headed Goose/Qinghai/BTY12-LU/2016	State Key Laboratory of Virology and Wuhan Institute of Virology, Chinese Academy of Sciences	Wuhan Institute of Virology
EPI774310	HA	China	2016-May-13	A/Bar-headed Goose/Qinghai/BTY12-LU/2016	State Key Laboratory of Virology and Wuhan Institute of Virology, Chinese Academy of Sciences	Wuhan Institute of Virology
EPI774314	NS	China	2016-May-13	A/Bar-headed Goose/Qinghai/BTY12-LU/2016	State Key Laboratory of Virology and Wuhan Institute of Virology, Chinese Academy of Sciences	Wuhan Institute of Virology
EPI774303	NP	China	2016-May-13	A/Bar-headed Goose/Qinghai/BTY12-B/2016	State Key Laboratory of Virology and Wuhan Institute of Virology, Chinese Academy of Sciences	Wuhan Institute of Virology
EPI774305	MP	China	2016-May-13	A/Bar-headed Goose/Qinghai/BTY12-B/2016	State Key Laboratory of Virology and Wuhan Institute of Virology, Chinese Academy of Sciences	Wuhan Institute of Virology
EPI774306	NS	China	2016-May-13	A/Bar-headed Goose/Qinghai/BTY12-B/2016	State Key Laboratory of Virology and Wuhan Institute of Virology, Chinese Academy of Sciences	Wuhan Institute of Virology
EPI774300	PB1	China	2016-May-13	A/Bar-headed Goose/Qinghai/BTY12-B/2016	State Key Laboratory of Virology and Wuhan Institute of Virology, Chinese Academy of Sciences	Wuhan Institute of Virology
EPI774302	HA	China	2016-May-13	A/Bar-headed Goose/Qinghai/BTY12-B/2016	State Key Laboratory of Virology and Wuhan Institute of Virology, Chinese Academy of Sciences	Wuhan Institute of Virology
EPI774299	PB2	China	2016-May-13	A/Bar-headed Goose/Qinghai/BTY12-B/2016	State Key Laboratory of Virology and Wuhan Institute of Virology, Chinese Academy of Sciences	Wuhan Institute of Virology
EPI774304	NA	China	2016-May-13	A/Bar-headed Goose/Qinghai/BTY12-B/2016	State Key Laboratory of Virology and Wuhan Institute of Virology, Chinese Academy of Sciences	Wuhan Institute of Virology
EPI774301	PA	China	2016-May-13	A/Bar-headed Goose/Qinghai/BTY12-B/2016	State Key Laboratory of Virology and Wuhan Institute of Virology, Chinese Academy of Sciences	Wuhan Institute of Virology
EPI774298	NS	China	2016-May-09	A/Bar-headed Goose/Qinghai/BTY11-LU/2016	State Key Laboratory of Virology and Wuhan Institute of Virology, Chinese Academy of Sciences	Wuhan Institute of Virology
EPI774297	MP	China	2016-May-09	A/Bar-headed Goose/Qinghai/BTY11-LU/2016	State Key Laboratory of Virology and Wuhan Institute of Virology, Chinese Academy of Sciences	Wuhan Institute of Virology
EPI774293	PA	China	2016-May-09	A/Bar-headed Goose/Qinghai/BTY11-LU/2016	State Key Laboratory of Virology and Wuhan Institute of Virology, Chinese Academy of Sciences	Wuhan Institute of Virology
EPI774294	HA	China	2016-May-09	A/Bar-headed Goose/Qinghai/BTY11-LU/2016	State Key Laboratory of Virology and Wuhan Institute of Virology, Chinese Academy of Sciences	Wuhan Institute of Virology
EPI774295	NP	China	2016-May-09	A/Bar-headed Goose/Qinghai/BTY11-LU/2016	State Key Laboratory of Virology and Wuhan Institute of Virology, Chinese Academy of Sciences	Wuhan Institute of Virology
EPI774291	PB2	China	2016-May-09	A/Bar-headed Goose/Qinghai/BTY11-LU/2016	State Key Laboratory of Virology and Wuhan Institute of Virology, Chinese Academy of Sciences	Wuhan Institute of Virology
EPI774292	PB1	China	2016-May-09	A/Bar-headed Goose/Qinghai/BTY11-LU/2016	State Key Laboratory of Virology and Wuhan Institute of Virology, Chinese Academy of Sciences	Wuhan Institute of Virology
EPI774296	NA	China	2016-May-09	A/Bar-headed Goose/Qinghai/BTY11-LU/2016	State Key Laboratory of Virology and Wuhan Institute of Virology, Chinese Academy of Sciences	Wuhan Institute of Virology
EPI774285	PA	China	2016-May-09	A/Bar-headed Goose/Qinghai/BTY11-B/2016	State Key Laboratory of Virology and Wuhan Institute of Virology, Chinese Academy of Sciences	Wuhan Institute of Virology
EPI774283	PB2	China	2016-May-09	A/Bar-headed Goose/Qinghai/BTY11-B/2016	State Key Laboratory of Virology and Wuhan Institute of Virology, Chinese Academy of Sciences	Wuhan Institute of Virology
EPI774284	PB1	China	2016-May-09	A/Bar-headed Goose/Qinghai/BTY11-B/2016	State Key Laboratory of Virology and Wuhan Institute of Virology, Chinese Academy of Sciences	Wuhan Institute of Virology
EPI774288	NA	China	2016-May-09	A/Bar-headed Goose/Qinghai/BTY11-B/2016	State Key Laboratory of Virology and Wuhan Institute of Virology, Chinese Academy of Sciences	Wuhan Institute of Virology
EPI774290	NS	China	2016-May-09	A/Bar-headed Goose/Qinghai/BTY11-B/2016	State Key Laboratory of Virology and Wuhan Institute of Virology, Chinese Academy of Sciences	Wuhan Institute of Virology
EPI774286	HA	China	2016-May-09	A/Bar-headed Goose/Qinghai/BTY11-B/2016	State Key Laboratory of Virology and Wuhan Institute of Virology, Chinese Academy of Sciences	Wuhan Institute of Virology
EPI774287	NP	China	2016-May-09	A/Bar-headed Goose/Qinghai/BTY11-B/2016	State Key Laboratory of Virology and Wuhan Institute of Virology, Chinese Academy of Sciences	Wuhan Institute of Virology
EPI774289	MP	China	2016-May-09	A/Bar-headed Goose/Qinghai/BTY11-B/2016	State Key Laboratory of Virology and Wuhan Institute of Virology, Chinese Academy of Sciences	Wuhan Institute of Virology
EPI774276	PA	China	2016-May-09	A/Bar-headed Goose/Qinghai/BTY10-LU/2016	State Key Laboratory of Virology and Wuhan Institute of Virology, Chinese Academy of Sciences	Wuhan Institute of Virology
EPI774279	NA	China	2016-May-09	A/Bar-headed Goose/Qinghai/BTY10-LU/2016	State Key Laboratory of Virology and Wuhan Institute of Virology, Chinese Academy of Sciences	Wuhan Institute of Virology
EPI774274	PB2	China	2016-May-09	A/Bar-headed Goose/Qinghai/BTY10-LU/2016	State Key Laboratory of Virology and Wuhan Institute of Virology, Chinese Academy of Sciences	Wuhan Institute of Virology
EPI774278	NP	China	2016-May-09	A/Bar-headed Goose/Qinghai/BTY10-LU/2016	State Key Laboratory of Virology and Wuhan Institute of Virology, Chinese Academy of Sciences	Wuhan Institute of Virology
EPI774275	PB1	China	2016-May-09	A/Bar-headed Goose/Qinghai/BTY10-LU/2016	State Key Laboratory of Virology and Wuhan Institute of Virology, Chinese Academy of Sciences	Wuhan Institute of Virology
EPI774277	HA	China	2016-May-09	A/Bar-headed Goose/Qinghai/BTY10-LU/2016	State Key Laboratory of Virology and Wuhan Institute of Virology, Chinese Academy of Sciences	Wuhan Institute of Virology
EPI774280	MP	China	2016-May-09	A/Bar-headed Goose/Qinghai/BTY10-LU/2016	State Key Laboratory of Virology and Wuhan Institute of Virology, Chinese Academy of Sciences	Wuhan Institute of Virology
EPI774282	NS	China	2016-May-09	A/Bar-headed Goose/Qinghai/BTY10-LU/2016	State Key Laboratory of Virology and Wuhan Institute of Virology, Chinese Academy of Sciences	Wuhan Institute of Virology
EPI774271	MP	China	2016-May-09	A/Bar-headed Goose/Qinghai/BTY10-B/2016	State Key Laboratory of Virology and Wuhan Institute of Virology, Chinese Academy of Sciences	Wuhan Institute of Virology
EPI774266	PA	China	2016-May-09	A/Bar-headed Goose/Qinghai/BTY10-B/2016	State Key Laboratory of Virology and Wuhan Institute of Virology, Chinese Academy of Sciences	Wuhan Institute of Virology
EPI774269	NP	China	2016-May-09	A/Bar-headed Goose/Qinghai/BTY10-B/2016	State Key Laboratory of Virology and Wuhan Institute of Virology, Chinese Academy of Sciences	Wuhan Institute of Virology
EPI774273	NS	China	2016-May-09	A/Bar-headed Goose/Qinghai/BTY10-B/2016	State Key Laboratory of Virology and Wuhan Institute of Virology, Chinese Academy of Sciences	Wuhan Institute of Virology
EPI774265	PB1	China	2016-May-09	A/Bar-headed Goose/Qinghai/BTY10-B/2016	State Key Laboratory of Virology and Wuhan Institute of Virology, Chinese Academy of Sciences	Wuhan Institute of Virology
EPI774267	HA	China	2016-May-09	A/Bar-headed Goose/Qinghai/BTY10-B/2016	State Key Laboratory of Virology and Wuhan Institute of Virology, Chinese Academy of Sciences	Wuhan Institute of Virology
EPI774270	NA	China	2016-May-09	A/Bar-headed Goose/Qinghai/BTY10-B/2016	State Key Laboratory of Virology and Wuhan Institute of Virology, Chinese Academy of Sciences	Wuhan Institute of Virology
EPI774264	PB2	China	2016-May-09	A/Bar-headed Goose/Qinghai/BTY10-B/2016	State Key Laboratory of Virology and Wuhan Institute of Virology, Chinese Academy of Sciences	Wuhan Institute of Virology
EPI774259	HA	China	2016-May-09	A/Bar-headed Goose/Qinghai/BTY9-LU/2016	State Key Laboratory of Virology and Wuhan Institute of Virology, Chinese Academy of Sciences	Wuhan Institute of Virology
EPI774260	NP	China	2016-May-09	A/Bar-headed Goose/Qinghai/BTY9-LU/2016	State Key Laboratory of Virology and Wuhan Institute of Virology, Chinese Academy of Sciences	Wuhan Institute of Virology
EPI774263	NS	China	2016-May-09	A/Bar-headed Goose/Qinghai/BTY9-LU/2016	State Key Laboratory of Virology and Wuhan Institute of Virology, Chinese Academy of Sciences	Wuhan Institute of Virology
EPI774257	PB1	China	2016-May-09	A/Bar-headed Goose/Qinghai/BTY9-LU/2016	State Key Laboratory of Virology and Wuhan Institute of Virology, Chinese Academy of Sciences	Wuhan Institute of Virology
EPI774258	PA	China	2016-May-09	A/Bar-headed Goose/Qinghai/BTY9-LU/2016	State Key Laboratory of Virology and Wuhan Institute of Virology, Chinese Academy of Sciences	Wuhan Institute of Virology
EPI774261	NA	China	2016-May-09	A/Bar-headed Goose/Qinghai/BTY9-LU/2016	State Key Laboratory of Virology and Wuhan Institute of Virology, Chinese Academy of Sciences	Wuhan Institute of Virology
EPI774256	PB2	China	2016-May-09	A/Bar-headed Goose/Qinghai/BTY9-LU/2016	State Key Laboratory of Virology and Wuhan Institute of Virology, Chinese Academy of Sciences	Wuhan Institute of Virology
EPI774262	MP	China	2016-May-09	A/Bar-headed Goose/Qinghai/BTY9-LU/2016	State Key Laboratory of Virology and Wuhan Institute of Virology, Chinese Academy of Sciences	Wuhan Institute of Virology
EPI774248	PB2	China	2016-May-09	A/Bar-headed Goose/Qinghai/BTY9-B/2016	State Key Laboratory of Virology and Wuhan Institute of Virology, Chinese Academy of Sciences	Wuhan Institute of Virology
EPI774250	PA	China	2016-May-09	A/Bar-headed Goose/Qinghai/BTY9-B/2016	State Key Laboratory of Virology and Wuhan Institute of Virology, Chinese Academy of Sciences	Wuhan Institute of Virology
EPI774251	HA	China	2016-May-09	A/Bar-headed Goose/Qinghai/BTY9-B/2016	State Key Laboratory of Virology and Wuhan Institute of Virology, Chinese Academy of Sciences	Wuhan Institute of Virology
EPI774253	NA	China	2016-May-09	A/Bar-headed Goose/Qinghai/BTY9-B/2016	State Key Laboratory of Virology and Wuhan Institute of Virology, Chinese Academy of Sciences	Wuhan Institute of Virology
EPI774249	PB1	China	2016-May-09	A/Bar-headed Goose/Qinghai/BTY9-B/2016	State Key Laboratory of Virology and Wuhan Institute of Virology, Chinese Academy of Sciences	Wuhan Institute of Virology
EPI774252	NP	China	2016-May-09	A/Bar-headed Goose/Qinghai/BTY9-B/2016	State Key Laboratory of Virology and Wuhan Institute of Virology, Chinese Academy of Sciences	Wuhan Institute of Virology
EPI774255	NS	China	2016-May-09	A/Bar-headed Goose/Qinghai/BTY9-B/2016	State Key Laboratory of Virology and Wuhan Institute of Virology, Chinese Academy of Sciences	Wuhan Institute of Virology
EPI774254	MP	China	2016-May-09	A/Bar-headed Goose/Qinghai/BTY9-B/2016	State Key Laboratory of Virology and Wuhan Institute of Virology, Chinese Academy of Sciences	Wuhan Institute of Virology
EPI774239	PB2	China	2016-May-10	A/Bar-headed Goose/Qinghai/BTY8-LU/2016	State Key Laboratory of Virology and Wuhan Institute of Virology, Chinese Academy of Sciences	Wuhan Institute of Virology
EPI774241	PA	China	2016-May-10	A/Bar-headed Goose/Qinghai/BTY8-LU/2016	State Key Laboratory of Virology and Wuhan Institute of Virology, Chinese Academy of Sciences	Wuhan Institute of Virology
EPI774242	HA	China	2016-May-10	A/Bar-headed Goose/Qinghai/BTY8-LU/2016	State Key Laboratory of Virology and Wuhan Institute of Virology, Chinese Academy of Sciences	Wuhan Institute of Virology
EPI774243	NP	China	2016-May-10	A/Bar-headed Goose/Qinghai/BTY8-LU/2016	State Key Laboratory of Virology and Wuhan Institute of Virology, Chinese Academy of Sciences	Wuhan Institute of Virology
EPI774247	NS	China	2016-May-10	A/Bar-headed Goose/Qinghai/BTY8-LU/2016	State Key Laboratory of Virology and Wuhan Institute of Virology, Chinese Academy of Sciences	Wuhan Institute of Virology
EPI774244	NA	China	2016-May-10	A/Bar-headed Goose/Qinghai/BTY8-LU/2016	State Key Laboratory of Virology and Wuhan Institute of Virology, Chinese Academy of Sciences	Wuhan Institute of Virology
EPI774245	MP	China	2016-May-10	A/Bar-headed Goose/Qinghai/BTY8-LU/2016	State Key Laboratory of Virology and Wuhan Institute of Virology, Chinese Academy of Sciences	Wuhan Institute of Virology
EPI774240	PB1	China	2016-May-10	A/Bar-headed Goose/Qinghai/BTY8-LU/2016	State Key Laboratory of Virology and Wuhan Institute of Virology, Chinese Academy of Sciences	Wuhan Institute of Virology
EPI774234	HA	China	2016-May-10	A/Bar-headed Goose/Qinghai/BTY8-B/2016	State Key Laboratory of Virology and Wuhan Institute of Virology, Chinese Academy of Sciences	Wuhan Institute of Virology
EPI774235	NP	China	2016-May-10	A/Bar-headed Goose/Qinghai/BTY8-B/2016	State Key Laboratory of Virology and Wuhan Institute of Virology, Chinese Academy of Sciences	Wuhan Institute of Virology
EPI774236	NA	China	2016-May-10	A/Bar-headed Goose/Qinghai/BTY8-B/2016	State Key Laboratory of Virology and Wuhan Institute of Virology, Chinese Academy of Sciences	Wuhan Institute of Virology
EPI774233	PA	China	2016-May-10	A/Bar-headed Goose/Qinghai/BTY8-B/2016	State Key Laboratory of Virology and Wuhan Institute of Virology, Chinese Academy of Sciences	Wuhan Institute of Virology
EPI774237	MP	China	2016-May-10	A/Bar-headed Goose/Qinghai/BTY8-B/2016	State Key Laboratory of Virology and Wuhan Institute of Virology, Chinese Academy of Sciences	Wuhan Institute of Virology
EPI774231	PB2	China	2016-May-10	A/Bar-headed Goose/Qinghai/BTY8-B/2016	State Key Laboratory of Virology and Wuhan Institute of Virology, Chinese Academy of Sciences	Wuhan Institute of Virology
EPI774232	PB1	China	2016-May-10	A/Bar-headed Goose/Qinghai/BTY8-B/2016	State Key Laboratory of Virology and Wuhan Institute of Virology, Chinese Academy of Sciences	Wuhan Institute of Virology
EPI774238	NS	China	2016-May-10	A/Bar-headed Goose/Qinghai/BTY8-B/2016	State Key Laboratory of Virology and Wuhan Institute of Virology, Chinese Academy of Sciences	Wuhan Institute of Virology
EPI774230	NS	China	2016-May-11	A/Bar-headed Goose/Qinghai/BTY7-LU2/2016	State Key Laboratory of Virology and Wuhan Institute of Virology, Chinese Academy of Sciences	Wuhan Institute of Virology
EPI774224	PB1	China	2016-May-11	A/Bar-headed Goose/Qinghai/BTY7-LU2/2016	State Key Laboratory of Virology and Wuhan Institute of Virology, Chinese Academy of Sciences	Wuhan Institute of Virology
EPI774223	PB2	China	2016-May-11	A/Bar-headed Goose/Qinghai/BTY7-LU2/2016	State Key Laboratory of Virology and Wuhan Institute of Virology, Chinese Academy of Sciences	Wuhan Institute of Virology
EPI774225	PA	China	2016-May-11	A/Bar-headed Goose/Qinghai/BTY7-LU2/2016	State Key Laboratory of Virology and Wuhan Institute of Virology, Chinese Academy of Sciences	Wuhan Institute of Virology
EPI774226	HA	China	2016-May-11	A/Bar-headed Goose/Qinghai/BTY7-LU2/2016	State Key Laboratory of Virology and Wuhan Institute of Virology, Chinese Academy of Sciences	Wuhan Institute of Virology
EPI774227	NP	China	2016-May-11	A/Bar-headed Goose/Qinghai/BTY7-LU2/2016	State Key Laboratory of Virology and Wuhan Institute of Virology, Chinese Academy of Sciences	Wuhan Institute of Virology
EPI774228	NA	China	2016-May-11	A/Bar-headed Goose/Qinghai/BTY7-LU2/2016	State Key Laboratory of Virology and Wuhan Institute of Virology, Chinese Academy of Sciences	Wuhan Institute of Virology
EPI774229	MP	China	2016-May-11	A/Bar-headed Goose/Qinghai/BTY7-LU2/2016	State Key Laboratory of Virology and Wuhan Institute of Virology, Chinese Academy of Sciences	Wuhan Institute of Virology
EPI774219	NP	China	2016-May-11	A/Bar-headed Goose/Qinghai/BTY7-LU1/2016	State Key Laboratory of Virology and Wuhan Institute of Virology, Chinese Academy of Sciences	Wuhan Institute of Virology
EPI774222	NS	China	2016-May-11	A/Bar-headed Goose/Qinghai/BTY7-LU1/2016	State Key Laboratory of Virology and Wuhan Institute of Virology, Chinese Academy of Sciences	Wuhan Institute of Virology
EPI774215	PB2	China	2016-May-11	A/Bar-headed Goose/Qinghai/BTY7-LU1/2016	State Key Laboratory of Virology and Wuhan Institute of Virology, Chinese Academy of Sciences	Wuhan Institute of Virology
EPI774216	PB1	China	2016-May-11	A/Bar-headed Goose/Qinghai/BTY7-LU1/2016	State Key Laboratory of Virology and Wuhan Institute of Virology, Chinese Academy of Sciences	Wuhan Institute of Virology
EPI774218	HA	China	2016-May-11	A/Bar-headed Goose/Qinghai/BTY7-LU1/2016	State Key Laboratory of Virology and Wuhan Institute of Virology, Chinese Academy of Sciences	Wuhan Institute of Virology
EPI774217	PA	China	2016-May-11	A/Bar-headed Goose/Qinghai/BTY7-LU1/2016	State Key Laboratory of Virology and Wuhan Institute of Virology, Chinese Academy of Sciences	Wuhan Institute of Virology
EPI774220	NA	China	2016-May-11	A/Bar-headed Goose/Qinghai/BTY7-LU1/2016	State Key Laboratory of Virology and Wuhan Institute of Virology, Chinese Academy of Sciences	Wuhan Institute of Virology
EPI774221	MP	China	2016-May-11	A/Bar-headed Goose/Qinghai/BTY7-LU1/2016	State Key Laboratory of Virology and Wuhan Institute of Virology, Chinese Academy of Sciences	Wuhan Institute of Virology
EPI774212	NA	China	2016-May-11	A/Bar-headed Goose/Qinghai/BTY7-B/2016	State Key Laboratory of Virology and Wuhan Institute of Virology, Chinese Academy of Sciences	Wuhan Institute of Virology
EPI774208	PB1	China	2016-May-11	A/Bar-headed Goose/Qinghai/BTY7-B/2016	State Key Laboratory of Virology and Wuhan Institute of Virology, Chinese Academy of Sciences	Wuhan Institute of Virology
EPI774211	NP	China	2016-May-11	A/Bar-headed Goose/Qinghai/BTY7-B/2016	State Key Laboratory of Virology and Wuhan Institute of Virology, Chinese Academy of Sciences	Wuhan Institute of Virology
EPI774207	PB2	China	2016-May-11	A/Bar-headed Goose/Qinghai/BTY7-B/2016	State Key Laboratory of Virology and Wuhan Institute of Virology, Chinese Academy of Sciences	Wuhan Institute of Virology
EPI774209	PA	China	2016-May-11	A/Bar-headed Goose/Qinghai/BTY7-B/2016	State Key Laboratory of Virology and Wuhan Institute of Virology, Chinese Academy of Sciences	Wuhan Institute of Virology
EPI774213	MP	China	2016-May-11	A/Bar-headed Goose/Qinghai/BTY7-B/2016	State Key Laboratory of Virology and Wuhan Institute of Virology, Chinese Academy of Sciences	Wuhan Institute of Virology
EPI774210	HA	China	2016-May-11	A/Bar-headed Goose/Qinghai/BTY7-B/2016	State Key Laboratory of Virology and Wuhan Institute of Virology, Chinese Academy of Sciences	Wuhan Institute of Virology
EPI774214	NS	China	2016-May-11	A/Bar-headed Goose/Qinghai/BTY7-B/2016	State Key Laboratory of Virology and Wuhan Institute of Virology, Chinese Academy of Sciences	Wuhan Institute of Virology
EPI774200	PA	China	2016-May-11	A/Bar-headed Goose/Qinghai/BTY6-LU/2016	State Key Laboratory of Virology and Wuhan Institute of Virology, Chinese Academy of Sciences	Wuhan Institute of Virology
EPI774201	HA	China	2016-May-11	A/Bar-headed Goose/Qinghai/BTY6-LU/2016	State Key Laboratory of Virology and Wuhan Institute of Virology, Chinese Academy of Sciences	Wuhan Institute of Virology
EPI774202	NP	China	2016-May-11	A/Bar-headed Goose/Qinghai/BTY6-LU/2016	State Key Laboratory of Virology and Wuhan Institute of Virology, Chinese Academy of Sciences	Wuhan Institute of Virology
EPI774198	PB2	China	2016-May-11	A/Bar-headed Goose/Qinghai/BTY6-LU/2016	State Key Laboratory of Virology and Wuhan Institute of Virology, Chinese Academy of Sciences	Wuhan Institute of Virology
EPI774199	PB1	China	2016-May-11	A/Bar-headed Goose/Qinghai/BTY6-LU/2016	State Key Laboratory of Virology and Wuhan Institute of Virology, Chinese Academy of Sciences	Wuhan Institute of Virology
EPI774204	MP	China	2016-May-11	A/Bar-headed Goose/Qinghai/BTY6-LU/2016	State Key Laboratory of Virology and Wuhan Institute of Virology, Chinese Academy of Sciences	Wuhan Institute of Virology
EPI774206	NS	China	2016-May-11	A/Bar-headed Goose/Qinghai/BTY6-LU/2016	State Key Laboratory of Virology and Wuhan Institute of Virology, Chinese Academy of Sciences	Wuhan Institute of Virology
EPI774203	NA	China	2016-May-11	A/Bar-headed Goose/Qinghai/BTY6-LU/2016	State Key Laboratory of Virology and Wuhan Institute of Virology, Chinese Academy of Sciences	Wuhan Institute of Virology
EPI774190	PB2	China	2016-May-11	A/Bar-headed Goose/Qinghai/BTY6-B/2016	State Key Laboratory of Virology and Wuhan Institute of Virology, Chinese Academy of Sciences	Wuhan Institute of Virology
EPI774191	PB1	China	2016-May-11	A/Bar-headed Goose/Qinghai/BTY6-B/2016	State Key Laboratory of Virology and Wuhan Institute of Virology, Chinese Academy of Sciences	Wuhan Institute of Virology
EPI774195	NA	China	2016-May-11	A/Bar-headed Goose/Qinghai/BTY6-B/2016	State Key Laboratory of Virology and Wuhan Institute of Virology, Chinese Academy of Sciences	Wuhan Institute of Virology
EPI774193	HA	China	2016-May-11	A/Bar-headed Goose/Qinghai/BTY6-B/2016	State Key Laboratory of Virology and Wuhan Institute of Virology, Chinese Academy of Sciences	Wuhan Institute of Virology
EPI774192	PA	China	2016-May-11	A/Bar-headed Goose/Qinghai/BTY6-B/2016	State Key Laboratory of Virology and Wuhan Institute of Virology, Chinese Academy of Sciences	Wuhan Institute of Virology
EPI774194	NP	China	2016-May-11	A/Bar-headed Goose/Qinghai/BTY6-B/2016	State Key Laboratory of Virology and Wuhan Institute of Virology, Chinese Academy of Sciences	Wuhan Institute of Virology
EPI774196	MP	China	2016-May-11	A/Bar-headed Goose/Qinghai/BTY6-B/2016	State Key Laboratory of Virology and Wuhan Institute of Virology, Chinese Academy of Sciences	Wuhan Institute of Virology
EPI774197	NS	China	2016-May-11	A/Bar-headed Goose/Qinghai/BTY6-B/2016	State Key Laboratory of Virology and Wuhan Institute of Virology, Chinese Academy of Sciences	Wuhan Institute of Virology
EPI774187	NA	China	2016-May-12	A/Bar-headed Goose/Qinghai/BTY5-B/2016	State Key Laboratory of Virology and Wuhan Institute of Virology, Chinese Academy of Sciences	Wuhan Institute of Virology
EPI774184	PA	China	2016-May-12	A/Bar-headed Goose/Qinghai/BTY5-B/2016	State Key Laboratory of Virology and Wuhan Institute of Virology, Chinese Academy of Sciences	Wuhan Institute of Virology
EPI774185	HA	China	2016-May-12	A/Bar-headed Goose/Qinghai/BTY5-B/2016	State Key Laboratory of Virology and Wuhan Institute of Virology, Chinese Academy of Sciences	Wuhan Institute of Virology
EPI774182	PB2	China	2016-May-12	A/Bar-headed Goose/Qinghai/BTY5-B/2016	State Key Laboratory of Virology and Wuhan Institute of Virology, Chinese Academy of Sciences	Wuhan Institute of Virology
EPI774188	MP	China	2016-May-12	A/Bar-headed Goose/Qinghai/BTY5-B/2016	State Key Laboratory of Virology and Wuhan Institute of Virology, Chinese Academy of Sciences	Wuhan Institute of Virology
EPI774189	NS	China	2016-May-12	A/Bar-headed Goose/Qinghai/BTY5-B/2016	State Key Laboratory of Virology and Wuhan Institute of Virology, Chinese Academy of Sciences	Wuhan Institute of Virology
EPI774183	PB1	China	2016-May-12	A/Bar-headed Goose/Qinghai/BTY5-B/2016	State Key Laboratory of Virology and Wuhan Institute of Virology, Chinese Academy of Sciences	Wuhan Institute of Virology
EPI774186	NP	China	2016-May-12	A/Bar-headed Goose/Qinghai/BTY5-B/2016	State Key Laboratory of Virology and Wuhan Institute of Virology, Chinese Academy of Sciences	Wuhan Institute of Virology
EPI774181	NS	China	2016-May-12	A/Bar-headed Goose/Qinghai/BTY4-LU/2016	State Key Laboratory of Virology and Wuhan Institute of Virology, Chinese Academy of Sciences	Wuhan Institute of Virology
EPI774175	PA	China	2016-May-12	A/Bar-headed Goose/Qinghai/BTY4-LU/2016	State Key Laboratory of Virology and Wuhan Institute of Virology, Chinese Academy of Sciences	Wuhan Institute of Virology
EPI774176	HA	China	2016-May-12	A/Bar-headed Goose/Qinghai/BTY4-LU/2016	State Key Laboratory of Virology and Wuhan Institute of Virology, Chinese Academy of Sciences	Wuhan Institute of Virology
EPI774177	NP	China	2016-May-12	A/Bar-headed Goose/Qinghai/BTY4-LU/2016	State Key Laboratory of Virology and Wuhan Institute of Virology, Chinese Academy of Sciences	Wuhan Institute of Virology
EPI774179	MP	China	2016-May-12	A/Bar-headed Goose/Qinghai/BTY4-LU/2016	State Key Laboratory of Virology and Wuhan Institute of Virology, Chinese Academy of Sciences	Wuhan Institute of Virology
EPI774174	PB1	China	2016-May-12	A/Bar-headed Goose/Qinghai/BTY4-LU/2016	State Key Laboratory of Virology and Wuhan Institute of Virology, Chinese Academy of Sciences	Wuhan Institute of Virology
EPI774178	NA	China	2016-May-12	A/Bar-headed Goose/Qinghai/BTY4-LU/2016	State Key Laboratory of Virology and Wuhan Institute of Virology, Chinese Academy of Sciences	Wuhan Institute of Virology
EPI774173	PB2	China	2016-May-12	A/Bar-headed Goose/Qinghai/BTY4-LU/2016	State Key Laboratory of Virology and Wuhan Institute of Virology, Chinese Academy of Sciences	Wuhan Institute of Virology
EPI774168	HA	China	2016-May-12	A/Bar-headed Goose/Qinghai/BTY4-B/2016	State Key Laboratory of Virology and Wuhan Institute of Virology, Chinese Academy of Sciences	Wuhan Institute of Virology
EPI774169	NP	China	2016-May-12	A/Bar-headed Goose/Qinghai/BTY4-B/2016	State Key Laboratory of Virology and Wuhan Institute of Virology, Chinese Academy of Sciences	Wuhan Institute of Virology
EPI774170	NA	China	2016-May-12	A/Bar-headed Goose/Qinghai/BTY4-B/2016	State Key Laboratory of Virology and Wuhan Institute of Virology, Chinese Academy of Sciences	Wuhan Institute of Virology
EPI774172	NS	China	2016-May-12	A/Bar-headed Goose/Qinghai/BTY4-B/2016	State Key Laboratory of Virology and Wuhan Institute of Virology, Chinese Academy of Sciences	Wuhan Institute of Virology
EPI774165	PB2	China	2016-May-12	A/Bar-headed Goose/Qinghai/BTY4-B/2016	State Key Laboratory of Virology and Wuhan Institute of Virology, Chinese Academy of Sciences	Wuhan Institute of Virology
EPI774167	PA	China	2016-May-12	A/Bar-headed Goose/Qinghai/BTY4-B/2016	State Key Laboratory of Virology and Wuhan Institute of Virology, Chinese Academy of Sciences	Wuhan Institute of Virology
EPI774171	MP	China	2016-May-12	A/Bar-headed Goose/Qinghai/BTY4-B/2016	State Key Laboratory of Virology and Wuhan Institute of Virology, Chinese Academy of Sciences	Wuhan Institute of Virology
EPI774166	PB1	China	2016-May-12	A/Bar-headed Goose/Qinghai/BTY4-B/2016	State Key Laboratory of Virology and Wuhan Institute of Virology, Chinese Academy of Sciences	Wuhan Institute of Virology
EPI774160	NP	China	2016-May-12	A/Bar-headed Goose/Qinghai/BTY3-LU/2016	State Key Laboratory of Virology and Wuhan Institute of Virology, Chinese Academy of Sciences	Wuhan Institute of Virology
EPI774156	PB2	China	2016-May-12	A/Bar-headed Goose/Qinghai/BTY3-LU/2016	State Key Laboratory of Virology and Wuhan Institute of Virology, Chinese Academy of Sciences	Wuhan Institute of Virology
EPI774158	PA	China	2016-May-12	A/Bar-headed Goose/Qinghai/BTY3-LU/2016	State Key Laboratory of Virology and Wuhan Institute of Virology, Chinese Academy of Sciences	Wuhan Institute of Virology
EPI774159	HA	China	2016-May-12	A/Bar-headed Goose/Qinghai/BTY3-LU/2016	State Key Laboratory of Virology and Wuhan Institute of Virology, Chinese Academy of Sciences	Wuhan Institute of Virology
EPI774164	NS	China	2016-May-12	A/Bar-headed Goose/Qinghai/BTY3-LU/2016	State Key Laboratory of Virology and Wuhan Institute of Virology, Chinese Academy of Sciences	Wuhan Institute of Virology
EPI774161	NA	China	2016-May-12	A/Bar-headed Goose/Qinghai/BTY3-LU/2016	State Key Laboratory of Virology and Wuhan Institute of Virology, Chinese Academy of Sciences	Wuhan Institute of Virology
EPI774157	PB1	China	2016-May-12	A/Bar-headed Goose/Qinghai/BTY3-LU/2016	State Key Laboratory of Virology and Wuhan Institute of Virology, Chinese Academy of Sciences	Wuhan Institute of Virology
EPI774162	MP	China	2016-May-12	A/Bar-headed Goose/Qinghai/BTY3-LU/2016	State Key Laboratory of Virology and Wuhan Institute of Virology, Chinese Academy of Sciences	Wuhan Institute of Virology
EPI774151	NP	China	2016-May-12	A/Bar-headed Goose/Qinghai/BTY3-B/2016	State Key Laboratory of Virology and Wuhan Institute of Virology, Chinese Academy of Sciences	Wuhan Institute of Virology
EPI774155	NS	China	2016-May-12	A/Bar-headed Goose/Qinghai/BTY3-B/2016	State Key Laboratory of Virology and Wuhan Institute of Virology, Chinese Academy of Sciences	Wuhan Institute of Virology
EPI774152	NA	China	2016-May-12	A/Bar-headed Goose/Qinghai/BTY3-B/2016	State Key Laboratory of Virology and Wuhan Institute of Virology, Chinese Academy of Sciences	Wuhan Institute of Virology
EPI774148	PB1	China	2016-May-12	A/Bar-headed Goose/Qinghai/BTY3-B/2016	State Key Laboratory of Virology and Wuhan Institute of Virology, Chinese Academy of Sciences	Wuhan Institute of Virology
EPI774150	HA	China	2016-May-12	A/Bar-headed Goose/Qinghai/BTY3-B/2016	State Key Laboratory of Virology and Wuhan Institute of Virology, Chinese Academy of Sciences	Wuhan Institute of Virology
EPI774153	MP	China	2016-May-12	A/Bar-headed Goose/Qinghai/BTY3-B/2016	State Key Laboratory of Virology and Wuhan Institute of Virology, Chinese Academy of Sciences	Wuhan Institute of Virology
EPI774147	PB2	China	2016-May-12	A/Bar-headed Goose/Qinghai/BTY3-B/2016	State Key Laboratory of Virology and Wuhan Institute of Virology, Chinese Academy of Sciences	Wuhan Institute of Virology
EPI774149	PA	China	2016-May-12	A/Bar-headed Goose/Qinghai/BTY3-B/2016	State Key Laboratory of Virology and Wuhan Institute of Virology, Chinese Academy of Sciences	Wuhan Institute of Virology
EPI774141	PA	China	2016-May-12	A/Bar-headed Goose/Qinghai/BTY2-LU/2016	State Key Laboratory of Virology and Wuhan Institute of Virology, Chinese Academy of Sciences	Wuhan Institute of Virology
EPI774140	PB1	China	2016-May-12	A/Bar-headed Goose/Qinghai/BTY2-LU/2016	State Key Laboratory of Virology and Wuhan Institute of Virology, Chinese Academy of Sciences	Wuhan Institute of Virology
EPI774146	NS	China	2016-May-12	A/Bar-headed Goose/Qinghai/BTY2-LU/2016	State Key Laboratory of Virology and Wuhan Institute of Virology, Chinese Academy of Sciences	Wuhan Institute of Virology
EPI774143	NP	China	2016-May-12	A/Bar-headed Goose/Qinghai/BTY2-LU/2016	State Key Laboratory of Virology and Wuhan Institute of Virology, Chinese Academy of Sciences	Wuhan Institute of Virology
EPI774139	PB2	China	2016-May-12	A/Bar-headed Goose/Qinghai/BTY2-LU/2016	State Key Laboratory of Virology and Wuhan Institute of Virology, Chinese Academy of Sciences	Wuhan Institute of Virology
EPI774142	HA	China	2016-May-12	A/Bar-headed Goose/Qinghai/BTY2-LU/2016	State Key Laboratory of Virology and Wuhan Institute of Virology, Chinese Academy of Sciences	Wuhan Institute of Virology
EPI774144	NA	China	2016-May-12	A/Bar-headed Goose/Qinghai/BTY2-LU/2016	State Key Laboratory of Virology and Wuhan Institute of Virology, Chinese Academy of Sciences	Wuhan Institute of Virology
EPI774145	MP	China	2016-May-12	A/Bar-headed Goose/Qinghai/BTY2-LU/2016	State Key Laboratory of Virology and Wuhan Institute of Virology, Chinese Academy of Sciences	Wuhan Institute of Virology
EPI774133	HA	China	2016-May-12	A/Bar-headed Goose/Qinghai/BTY2-B/2016	State Key Laboratory of Virology and Wuhan Institute of Virology, Chinese Academy of Sciences	Wuhan Institute of Virology
EPI774129	PB1	China	2016-May-12	A/Bar-headed Goose/Qinghai/BTY2-B/2016	State Key Laboratory of Virology and Wuhan Institute of Virology, Chinese Academy of Sciences	Wuhan Institute of Virology
EPI774131	PA	China	2016-May-12	A/Bar-headed Goose/Qinghai/BTY2-B/2016	State Key Laboratory of Virology and Wuhan Institute of Virology, Chinese Academy of Sciences	Wuhan Institute of Virology
EPI774134	NP	China	2016-May-12	A/Bar-headed Goose/Qinghai/BTY2-B/2016	State Key Laboratory of Virology and Wuhan Institute of Virology, Chinese Academy of Sciences	Wuhan Institute of Virology
EPI774137	MP	China	2016-May-12	A/Bar-headed Goose/Qinghai/BTY2-B/2016	State Key Laboratory of Virology and Wuhan Institute of Virology, Chinese Academy of Sciences	Wuhan Institute of Virology
EPI774138	NS	China	2016-May-12	A/Bar-headed Goose/Qinghai/BTY2-B/2016	State Key Laboratory of Virology and Wuhan Institute of Virology, Chinese Academy of Sciences	Wuhan Institute of Virology
EPI774136	NA	China	2016-May-12	A/Bar-headed Goose/Qinghai/BTY2-B/2016	State Key Laboratory of Virology and Wuhan Institute of Virology, Chinese Academy of Sciences	Wuhan Institute of Virology
EPI774127	PB2	China	2016-May-12	A/Bar-headed Goose/Qinghai/BTY2-B/2016	State Key Laboratory of Virology and Wuhan Institute of Virology, Chinese Academy of Sciences	Wuhan Institute of Virology
EPI774124	NS	China	2016-May-09	A/Bar-headed Goose/Qinghai/BTY1-LV/2016	State Key Laboratory of Virology and Wuhan Institute of Virology, Chinese Academy of Sciences	Wuhan Institute of Virology
EPI774118	PB2	China	2016-May-09	A/Bar-headed Goose/Qinghai/BTY1-LV/2016	State Key Laboratory of Virology and Wuhan Institute of Virology, Chinese Academy of Sciences	Wuhan Institute of Virology
EPI774120	PA	China	2016-May-09	A/Bar-headed Goose/Qinghai/BTY1-LV/2016	State Key Laboratory of Virology and Wuhan Institute of Virology, Chinese Academy of Sciences	Wuhan Institute of Virology
EPI774121	HA	China	2016-May-09	A/Bar-headed Goose/Qinghai/BTY1-LV/2016	State Key Laboratory of Virology and Wuhan Institute of Virology, Chinese Academy of Sciences	Wuhan Institute of Virology
EPI774122	NP	China	2016-May-09	A/Bar-headed Goose/Qinghai/BTY1-LV/2016	State Key Laboratory of Virology and Wuhan Institute of Virology, Chinese Academy of Sciences	Wuhan Institute of Virology
EPI774119	PB1	China	2016-May-09	A/Bar-headed Goose/Qinghai/BTY1-LV/2016	State Key Laboratory of Virology and Wuhan Institute of Virology, Chinese Academy of Sciences	Wuhan Institute of Virology
EPI774123	MP	China	2016-May-09	A/Bar-headed Goose/Qinghai/BTY1-LV/2016	State Key Laboratory of Virology and Wuhan Institute of Virology, Chinese Academy of Sciences	Wuhan Institute of Virology
EPI774112	PA	China	2016-May-09	A/Bar-headed Goose/Qinghai/BTY1-B/2016	State Key Laboratory of Virology and Wuhan Institute of Virology, Chinese Academy of Sciences	Wuhan Institute of Virology
EPI774110	PB2	China	2016-May-09	A/Bar-headed Goose/Qinghai/BTY1-B/2016	State Key Laboratory of Virology and Wuhan Institute of Virology, Chinese Academy of Sciences	Wuhan Institute of Virology
EPI774117	NS	China	2016-May-09	A/Bar-headed Goose/Qinghai/BTY1-B/2016	State Key Laboratory of Virology and Wuhan Institute of Virology, Chinese Academy of Sciences	Wuhan Institute of Virology
EPI774111	PB1	China	2016-May-09	A/Bar-headed Goose/Qinghai/BTY1-B/2016	State Key Laboratory of Virology and Wuhan Institute of Virology, Chinese Academy of Sciences	Wuhan Institute of Virology
EPI774113	HA	China	2016-May-09	A/Bar-headed Goose/Qinghai/BTY1-B/2016	State Key Laboratory of Virology and Wuhan Institute of Virology, Chinese Academy of Sciences	Wuhan Institute of Virology
EPI774115	NA	China	2016-May-09	A/Bar-headed Goose/Qinghai/BTY1-B/2016	State Key Laboratory of Virology and Wuhan Institute of Virology, Chinese Academy of Sciences	Wuhan Institute of Virology
EPI774116	MP	China	2016-May-09	A/Bar-headed Goose/Qinghai/BTY1-B/2016	State Key Laboratory of Virology and Wuhan Institute of Virology, Chinese Academy of Sciences	Wuhan Institute of Virology
EPI774114	NP	China	2016-May-09	A/Bar-headed Goose/Qinghai/BTY1-B/2016	State Key Laboratory of Virology and Wuhan Institute of Virology, Chinese Academy of Sciences	Wuhan Institute of Virology
EPI774495	PB2	China	2016-May-15	A/Brown-headed Gull/Qinghai/ZTO6-MU/2016	State Key Laboratory of Virology and Wuhan Institute of Virology, Chinese Academy of Sciences	Wuhan Institute of Virology
EPI774497	PA	China	2016-May-15	A/Brown-headed Gull/Qinghai/ZTO6-MU/2016	State Key Laboratory of Virology and Wuhan Institute of Virology, Chinese Academy of Sciences	Wuhan Institute of Virology
EPI774499	NP	China	2016-May-15	A/Brown-headed Gull/Qinghai/ZTO6-MU/2016	State Key Laboratory of Virology and Wuhan Institute of Virology, Chinese Academy of Sciences	Wuhan Institute of Virology
EPI774501	MP	China	2016-May-15	A/Brown-headed Gull/Qinghai/ZTO6-MU/2016	State Key Laboratory of Virology and Wuhan Institute of Virology, Chinese Academy of Sciences	Wuhan Institute of Virology
EPI774496	PB1	China	2016-May-15	A/Brown-headed Gull/Qinghai/ZTO6-MU/2016	State Key Laboratory of Virology and Wuhan Institute of Virology, Chinese Academy of Sciences	Wuhan Institute of Virology
EPI774500	NA	China	2016-May-15	A/Brown-headed Gull/Qinghai/ZTO6-MU/2016	State Key Laboratory of Virology and Wuhan Institute of Virology, Chinese Academy of Sciences	Wuhan Institute of Virology
EPI774502	NS	China	2016-May-15	A/Brown-headed Gull/Qinghai/ZTO6-MU/2016	State Key Laboratory of Virology and Wuhan Institute of Virology, Chinese Academy of Sciences	Wuhan Institute of Virology
EPI774498	HA	China	2016-May-15	A/Brown-headed Gull/Qinghai/ZTO6-MU/2016	State Key Laboratory of Virology and Wuhan Institute of Virology, Chinese Academy of Sciences	Wuhan Institute of Virology
EPI774487	PB2	China	2016-May-15	A/Brown-headed Gull/Qinghai/ZTO6-SP/2016	State Key Laboratory of Virology and Wuhan Institute of Virology, Chinese Academy of Sciences	Wuhan Institute of Virology
EPI774494	NS	China	2016-May-15	A/Brown-headed Gull/Qinghai/ZTO6-SP/2016	State Key Laboratory of Virology and Wuhan Institute of Virology, Chinese Academy of Sciences	Wuhan Institute of Virology
EPI774492	NA	China	2016-May-15	A/Brown-headed Gull/Qinghai/ZTO6-SP/2016	State Key Laboratory of Virology and Wuhan Institute of Virology, Chinese Academy of Sciences	Wuhan Institute of Virology
EPI774488	PB1	China	2016-May-15	A/Brown-headed Gull/Qinghai/ZTO6-SP/2016	State Key Laboratory of Virology and Wuhan Institute of Virology, Chinese Academy of Sciences	Wuhan Institute of Virology
EPI774490	HA	China	2016-May-15	A/Brown-headed Gull/Qinghai/ZTO6-SP/2016	State Key Laboratory of Virology and Wuhan Institute of Virology, Chinese Academy of Sciences	Wuhan Institute of Virology
EPI774489	PA	China	2016-May-15	A/Brown-headed Gull/Qinghai/ZTO6-SP/2016	State Key Laboratory of Virology and Wuhan Institute of Virology, Chinese Academy of Sciences	Wuhan Institute of Virology
EPI774491	NP	China	2016-May-15	A/Brown-headed Gull/Qinghai/ZTO6-SP/2016	State Key Laboratory of Virology and Wuhan Institute of Virology, Chinese Academy of Sciences	Wuhan Institute of Virology
EPI774493	MP	China	2016-May-15	A/Brown-headed Gull/Qinghai/ZTO6-SP/2016	State Key Laboratory of Virology and Wuhan Institute of Virology, Chinese Academy of Sciences	Wuhan Institute of Virology
EPI774480	PB2	China	2016-May-15	A/Brown-headed Gull/Qinghai/ZTO6-B/2016	State Key Laboratory of Virology and Wuhan Institute of Virology, Chinese Academy of Sciences	Wuhan Institute of Virology
EPI774483	HA	China	2016-May-15	A/Brown-headed Gull/Qinghai/ZTO6-B/2016	State Key Laboratory of Virology and Wuhan Institute of Virology, Chinese Academy of Sciences	Wuhan Institute of Virology
EPI774484	NA	China	2016-May-15	A/Brown-headed Gull/Qinghai/ZTO6-B/2016	State Key Laboratory of Virology and Wuhan Institute of Virology, Chinese Academy of Sciences	Wuhan Institute of Virology
EPI774482	PA	China	2016-May-15	A/Brown-headed Gull/Qinghai/ZTO6-B/2016	State Key Laboratory of Virology and Wuhan Institute of Virology, Chinese Academy of Sciences	Wuhan Institute of Virology
EPI774485	MP	China	2016-May-15	A/Brown-headed Gull/Qinghai/ZTO6-B/2016	State Key Laboratory of Virology and Wuhan Institute of Virology, Chinese Academy of Sciences	Wuhan Institute of Virology
EPI774481	PB1	China	2016-May-15	A/Brown-headed Gull/Qinghai/ZTO6-B/2016	State Key Laboratory of Virology and Wuhan Institute of Virology, Chinese Academy of Sciences	Wuhan Institute of Virology
EPI774486	NS	China	2016-May-15	A/Brown-headed Gull/Qinghai/ZTO6-B/2016	State Key Laboratory of Virology and Wuhan Institute of Virology, Chinese Academy of Sciences	Wuhan Institute of Virology
EPI774474	PA	China	2016-May-14	A/Brown-headed Gull/Qinghai/ZTO5-K/2016	State Key Laboratory of Virology and Wuhan Institute of Virology, Chinese Academy of Sciences	Wuhan Institute of Virology
EPI774477	NA	China	2016-May-14	A/Brown-headed Gull/Qinghai/ZTO5-K/2016	State Key Laboratory of Virology and Wuhan Institute of Virology, Chinese Academy of Sciences	Wuhan Institute of Virology
EPI774475	HA	China	2016-May-14	A/Brown-headed Gull/Qinghai/ZTO5-K/2016	State Key Laboratory of Virology and Wuhan Institute of Virology, Chinese Academy of Sciences	Wuhan Institute of Virology
EPI774472	PB2	China	2016-May-14	A/Brown-headed Gull/Qinghai/ZTO5-K/2016	State Key Laboratory of Virology and Wuhan Institute of Virology, Chinese Academy of Sciences	Wuhan Institute of Virology
EPI774473	PB1	China	2016-May-14	A/Brown-headed Gull/Qinghai/ZTO5-K/2016	State Key Laboratory of Virology and Wuhan Institute of Virology, Chinese Academy of Sciences	Wuhan Institute of Virology
EPI774476	NP	China	2016-May-14	A/Brown-headed Gull/Qinghai/ZTO5-K/2016	State Key Laboratory of Virology and Wuhan Institute of Virology, Chinese Academy of Sciences	Wuhan Institute of Virology
EPI774478	MP	China	2016-May-14	A/Brown-headed Gull/Qinghai/ZTO5-K/2016	State Key Laboratory of Virology and Wuhan Institute of Virology, Chinese Academy of Sciences	Wuhan Institute of Virology
EPI774479	NS	China	2016-May-14	A/Brown-headed Gull/Qinghai/ZTO5-K/2016	State Key Laboratory of Virology and Wuhan Institute of Virology, Chinese Academy of Sciences	Wuhan Institute of Virology
EPI774463	PB2	China	2016-May-14	A/Brown-headed Gull/Qinghai/ZTO5-B/2016	State Key Laboratory of Virology and Wuhan Institute of Virology, Chinese Academy of Sciences	Wuhan Institute of Virology
EPI774465	PA	China	2016-May-14	A/Brown-headed Gull/Qinghai/ZTO5-B/2016	State Key Laboratory of Virology and Wuhan Institute of Virology, Chinese Academy of Sciences	Wuhan Institute of Virology
EPI774466	HA	China	2016-May-14	A/Brown-headed Gull/Qinghai/ZTO5-B/2016	State Key Laboratory of Virology and Wuhan Institute of Virology, Chinese Academy of Sciences	Wuhan Institute of Virology
EPI774470	MP	China	2016-May-14	A/Brown-headed Gull/Qinghai/ZTO5-B/2016	State Key Laboratory of Virology and Wuhan Institute of Virology, Chinese Academy of Sciences	Wuhan Institute of Virology
EPI774471	NS	China	2016-May-14	A/Brown-headed Gull/Qinghai/ZTO5-B/2016	State Key Laboratory of Virology and Wuhan Institute of Virology, Chinese Academy of Sciences	Wuhan Institute of Virology
EPI774464	PB1	China	2016-May-14	A/Brown-headed Gull/Qinghai/ZTO5-B/2016	State Key Laboratory of Virology and Wuhan Institute of Virology, Chinese Academy of Sciences	Wuhan Institute of Virology
EPI774467	NP	China	2016-May-14	A/Brown-headed Gull/Qinghai/ZTO5-B/2016	State Key Laboratory of Virology and Wuhan Institute of Virology, Chinese Academy of Sciences	Wuhan Institute of Virology
EPI774468	NA	China	2016-May-14	A/Brown-headed Gull/Qinghai/ZTO5-B/2016	State Key Laboratory of Virology and Wuhan Institute of Virology, Chinese Academy of Sciences	Wuhan Institute of Virology
EPI774455	PB2	China	2016-May-11	A/Brown-headed Gull/Qinghai/ZTO4-B/2016	State Key Laboratory of Virology and Wuhan Institute of Virology, Chinese Academy of Sciences	Wuhan Institute of Virology
EPI774456	PB1	China	2016-May-11	A/Brown-headed Gull/Qinghai/ZTO4-B/2016	State Key Laboratory of Virology and Wuhan Institute of Virology, Chinese Academy of Sciences	Wuhan Institute of Virology
EPI774459	NP	China	2016-May-11	A/Brown-headed Gull/Qinghai/ZTO4-B/2016	State Key Laboratory of Virology and Wuhan Institute of Virology, Chinese Academy of Sciences	Wuhan Institute of Virology
EPI774458	HA	China	2016-May-11	A/Brown-headed Gull/Qinghai/ZTO4-B/2016	State Key Laboratory of Virology and Wuhan Institute of Virology, Chinese Academy of Sciences	Wuhan Institute of Virology
EPI774460	NA	China	2016-May-11	A/Brown-headed Gull/Qinghai/ZTO4-B/2016	State Key Laboratory of Virology and Wuhan Institute of Virology, Chinese Academy of Sciences	Wuhan Institute of Virology
EPI774461	MP	China	2016-May-11	A/Brown-headed Gull/Qinghai/ZTO4-B/2016	State Key Laboratory of Virology and Wuhan Institute of Virology, Chinese Academy of Sciences	Wuhan Institute of Virology
EPI774457	PA	China	2016-May-11	A/Brown-headed Gull/Qinghai/ZTO4-B/2016	State Key Laboratory of Virology and Wuhan Institute of Virology, Chinese Academy of Sciences	Wuhan Institute of Virology
EPI774462	NS	China	2016-May-11	A/Brown-headed Gull/Qinghai/ZTO4-B/2016	State Key Laboratory of Virology and Wuhan Institute of Virology, Chinese Academy of Sciences	Wuhan Institute of Virology
EPI774450	HA	China	2016-May-12	A/Brown-headed Gull/Qinghai/ZTO3-LU/2016	State Key Laboratory of Virology and Wuhan Institute of Virology, Chinese Academy of Sciences	Wuhan Institute of Virology
EPI774452	NA	China	2016-May-12	A/Brown-headed Gull/Qinghai/ZTO3-LU/2016	State Key Laboratory of Virology and Wuhan Institute of Virology, Chinese Academy of Sciences	Wuhan Institute of Virology
EPI774453	MP	China	2016-May-12	A/Brown-headed Gull/Qinghai/ZTO3-LU/2016	State Key Laboratory of Virology and Wuhan Institute of Virology, Chinese Academy of Sciences	Wuhan Institute of Virology
EPI774447	PB2	China	2016-May-12	A/Brown-headed Gull/Qinghai/ZTO3-LU/2016	State Key Laboratory of Virology and Wuhan Institute of Virology, Chinese Academy of Sciences	Wuhan Institute of Virology
EPI774448	PB1	China	2016-May-12	A/Brown-headed Gull/Qinghai/ZTO3-LU/2016	State Key Laboratory of Virology and Wuhan Institute of Virology, Chinese Academy of Sciences	Wuhan Institute of Virology
EPI774449	PA	China	2016-May-12	A/Brown-headed Gull/Qinghai/ZTO3-LU/2016	State Key Laboratory of Virology and Wuhan Institute of Virology, Chinese Academy of Sciences	Wuhan Institute of Virology
EPI774451	NP	China	2016-May-12	A/Brown-headed Gull/Qinghai/ZTO3-LU/2016	State Key Laboratory of Virology and Wuhan Institute of Virology, Chinese Academy of Sciences	Wuhan Institute of Virology
EPI774454	NS	China	2016-May-12	A/Brown-headed Gull/Qinghai/ZTO3-LU/2016	State Key Laboratory of Virology and Wuhan Institute of Virology, Chinese Academy of Sciences	Wuhan Institute of Virology
EPI774440	PB1	China	2016-May-12	A/Brown-headed Gull/Qinghai/ZTO3-B/2016	State Key Laboratory of Virology and Wuhan Institute of Virology, Chinese Academy of Sciences	Wuhan Institute of Virology
EPI774446	NS	China	2016-May-12	A/Brown-headed Gull/Qinghai/ZTO3-B/2016	State Key Laboratory of Virology and Wuhan Institute of Virology, Chinese Academy of Sciences	Wuhan Institute of Virology
EPI774441	PA	China	2016-May-12	A/Brown-headed Gull/Qinghai/ZTO3-B/2016	State Key Laboratory of Virology and Wuhan Institute of Virology, Chinese Academy of Sciences	Wuhan Institute of Virology
EPI774442	HA	China	2016-May-12	A/Brown-headed Gull/Qinghai/ZTO3-B/2016	State Key Laboratory of Virology and Wuhan Institute of Virology, Chinese Academy of Sciences	Wuhan Institute of Virology
EPI774443	NP	China	2016-May-12	A/Brown-headed Gull/Qinghai/ZTO3-B/2016	State Key Laboratory of Virology and Wuhan Institute of Virology, Chinese Academy of Sciences	Wuhan Institute of Virology
EPI774439	PB2	China	2016-May-12	A/Brown-headed Gull/Qinghai/ZTO3-B/2016	State Key Laboratory of Virology and Wuhan Institute of Virology, Chinese Academy of Sciences	Wuhan Institute of Virology
EPI774444	NA	China	2016-May-12	A/Brown-headed Gull/Qinghai/ZTO3-B/2016	State Key Laboratory of Virology and Wuhan Institute of Virology, Chinese Academy of Sciences	Wuhan Institute of Virology
EPI826909	MP	China	2016-May-12	A/Brown-headed Gull/Qinghai/ZTO3-B/2016	State Key Laboratory of Virology and Wuhan Institute of Virology, Chinese Academy of Sciences	Wuhan Institute of Virology
EPI774435	NP	China	2016-May-01	A/Brown-headed Gull/Qinghai/ZTO1-LU/2016	State Key Laboratory of Virology and Wuhan Institute of Virology, Chinese Academy of Sciences	Wuhan Institute of Virology
EPI774433	PA	China	2016-May-01	A/Brown-headed Gull/Qinghai/ZTO1-LU/2016	State Key Laboratory of Virology and Wuhan Institute of Virology, Chinese Academy of Sciences	Wuhan Institute of Virology
EPI774434	HA	China	2016-May-01	A/Brown-headed Gull/Qinghai/ZTO1-LU/2016	State Key Laboratory of Virology and Wuhan Institute of Virology, Chinese Academy of Sciences	Wuhan Institute of Virology
EPI774432	PB1	China	2016-May-01	A/Brown-headed Gull/Qinghai/ZTO1-LU/2016	State Key Laboratory of Virology and Wuhan Institute of Virology, Chinese Academy of Sciences	Wuhan Institute of Virology
EPI774436	NA	China	2016-May-01	A/Brown-headed Gull/Qinghai/ZTO1-LU/2016	State Key Laboratory of Virology and Wuhan Institute of Virology, Chinese Academy of Sciences	Wuhan Institute of Virology
EPI774437	MP	China	2016-May-01	A/Brown-headed Gull/Qinghai/ZTO1-LU/2016	State Key Laboratory of Virology and Wuhan Institute of Virology, Chinese Academy of Sciences	Wuhan Institute of Virology
EPI774438	NS	China	2016-May-01	A/Brown-headed Gull/Qinghai/ZTO1-LU/2016	State Key Laboratory of Virology and Wuhan Institute of Virology, Chinese Academy of Sciences	Wuhan Institute of Virology
EPI774431	PB2	China	2016-May-01	A/Brown-headed Gull/Qinghai/ZTO1-LU/2016	State Key Laboratory of Virology and Wuhan Institute of Virology, Chinese Academy of Sciences	Wuhan Institute of Virology
EPI774424	PB1	China	2016-May-01	A/Brown-headed Gull/Qinghai/ZTO1-B/2016	State Key Laboratory of Virology and Wuhan Institute of Virology, Chinese Academy of Sciences	Wuhan Institute of Virology
EPI774425	PA	China	2016-May-01	A/Brown-headed Gull/Qinghai/ZTO1-B/2016	State Key Laboratory of Virology and Wuhan Institute of Virology, Chinese Academy of Sciences	Wuhan Institute of Virology
EPI774427	NP	China	2016-May-01	A/Brown-headed Gull/Qinghai/ZTO1-B/2016	State Key Laboratory of Virology and Wuhan Institute of Virology, Chinese Academy of Sciences	Wuhan Institute of Virology
EPI774423	PB2	China	2016-May-01	A/Brown-headed Gull/Qinghai/ZTO1-B/2016	State Key Laboratory of Virology and Wuhan Institute of Virology, Chinese Academy of Sciences	Wuhan Institute of Virology
EPI774426	HA	China	2016-May-01	A/Brown-headed Gull/Qinghai/ZTO1-B/2016	State Key Laboratory of Virology and Wuhan Institute of Virology, Chinese Academy of Sciences	Wuhan Institute of Virology
EPI774428	NA	China	2016-May-01	A/Brown-headed Gull/Qinghai/ZTO1-B/2016	State Key Laboratory of Virology and Wuhan Institute of Virology, Chinese Academy of Sciences	Wuhan Institute of Virology
EPI774429	MP	China	2016-May-01	A/Brown-headed Gull/Qinghai/ZTO1-B/2016	State Key Laboratory of Virology and Wuhan Institute of Virology, Chinese Academy of Sciences	Wuhan Institute of Virology
EPI774430	NS	China	2016-May-01	A/Brown-headed Gull/Qinghai/ZTO1-B/2016	State Key Laboratory of Virology and Wuhan Institute of Virology, Chinese Academy of Sciences	Wuhan Institute of Virology
EPI774503	PB2	China	2016-May-15	A/Great Black-headed Gull/Qinghai/YO1-B/2016	State Key Laboratory of Virology and Wuhan Institute of Virology, Chinese Academy of Sciences	Wuhan Institute of Virology
EPI774505	PA	China	2016-May-15	A/Great Black-headed Gull/Qinghai/YO1-B/2016	State Key Laboratory of Virology and Wuhan Institute of Virology, Chinese Academy of Sciences	Wuhan Institute of Virology
EPI774508	NA	China	2016-May-15	A/Great Black-headed Gull/Qinghai/YO1-B/2016	State Key Laboratory of Virology and Wuhan Institute of Virology, Chinese Academy of Sciences	Wuhan Institute of Virology
EPI782721	PB1	China	2016-May-15	A/Great Black-headed Gull/Qinghai/YO1-B/2016	State Key Laboratory of Virology and Wuhan Institute of Virology, Chinese Academy of Sciences	Wuhan Institute of Virology
EPI774507	NP	China	2016-May-15	A/Great Black-headed Gull/Qinghai/YO1-B/2016	State Key Laboratory of Virology and Wuhan Institute of Virology, Chinese Academy of Sciences	Wuhan Institute of Virology
EPI774509	MP	China	2016-May-15	A/Great Black-headed Gull/Qinghai/YO1-B/2016	State Key Laboratory of Virology and Wuhan Institute of Virology, Chinese Academy of Sciences	Wuhan Institute of Virology
EPI774506	HA	China	2016-May-15	A/Great Black-headed Gull/Qinghai/YO1-B/2016	State Key Laboratory of Virology and Wuhan Institute of Virology, Chinese Academy of Sciences	Wuhan Institute of Virology
EPI774510	NS	China	2016-May-15	A/Great Black-headed Gull/Qinghai/YO1-B/2016	State Key Laboratory of Virology and Wuhan Institute of Virology, Chinese Academy of Sciences	Wuhan Institute of Virology
EPI632943	HA	Cote d'Ivoire	2015-Apr-13	A/duck/Ivory Coast/15VIR-2742-1/2015		Istituto Zooprofilattico Sperimentale Delle Venezie	Diarra,Cisse-Aman; Emmanuel,Coucy-Hymann; Alice,Fusaro; Luca,Tassoni; Alessia,Schivo; Silvia,Ormelli; Giovanni,Cattoli; Isabella,Monne
EPI881902	NA	Croatia	2017-Jan-10	A/mute swan/Croatia/15/2017		Croatian Veterinary Institute	Savić, Vladimir
EPI881901	HA	Croatia	2017-Jan-10	A/mute swan/Croatia/15/2017		Croatian Veterinary Institute	Savić, Vladimir
EPI873626	HA	Croatia	2016-Dec-29	A/mute swan/Croatia/104/2016		Croatian Veterinary Institute	Savić, Vladimir
EPI873627	NA	Croatia	2016-Dec-29	A/mute swan/Croatia/104/2016		Croatian Veterinary Institute	Savić, Vladimir
EPI873624	HA	Croatia	2017-Jan-03	A/mute swan/Croatia/9/2017		Croatian Veterinary Institute	Savić, Vladimir
EPI873625	NA	Croatia	2017-Jan-03	A/mute swan/Croatia/9/2017		Croatian Veterinary Institute	Savić, Vladimir
EPI873619	HA	Croatia	2016-Dec-27	A/mute swan/Croatia/102/2016		Croatian Veterinary Institute	Savić, Vladimir
EPI873623	NS	Croatia	2016-Dec-27	A/mute swan/Croatia/102/2016		Croatian Veterinary Institute	Savić, Vladimir
EPI873616	PB2	Croatia	2016-Dec-27	A/mute swan/Croatia/102/2016		Croatian Veterinary Institute	Savić, Vladimir
EPI873617	PB1	Croatia	2016-Dec-27	A/mute swan/Croatia/102/2016		Croatian Veterinary Institute	Savić, Vladimir
EPI873620	NP	Croatia	2016-Dec-27	A/mute swan/Croatia/102/2016		Croatian Veterinary Institute	Savić, Vladimir
EPI873618	PA	Croatia	2016-Dec-27	A/mute swan/Croatia/102/2016		Croatian Veterinary Institute	Savić, Vladimir
EPI873621	NA	Croatia	2016-Dec-27	A/mute swan/Croatia/102/2016		Croatian Veterinary Institute	Savić, Vladimir
EPI873622	MP	Croatia	2016-Dec-27	A/mute swan/Croatia/102/2016		Croatian Veterinary Institute	Savić, Vladimir
EPI864747	NA	Croatia	2016-Nov-28	A/mute swan/Croatia/85/2016		Croatian Veterinary Institute
EPI864746	HA	Croatia	2016-Nov-28	A/mute swan/Croatia/85/2016		Croatian Veterinary Institute
EPI861572	HA	Croatia	2016-Nov-12	A/mute swan/Croatia/78/2016		Croatian Veterinary Institute
EPI861573	NA	Croatia	2016-Nov-12	A/mute swan/Croatia/78/2016		Croatian Veterinary Institute
EPI867456	PA	Croatia	2016-Oct-30	A/mute swan/Croatia/70/2016		Croatian Veterinary Institute
EPI861568	HA	Croatia	2016-Oct-30	A/mute swan/Croatia/70/2016		Croatian Veterinary Institute
EPI861570	MP	Croatia	2016-Oct-30	A/mute swan/Croatia/70/2016		Croatian Veterinary Institute
EPI861569	NA	Croatia	2016-Oct-30	A/mute swan/Croatia/70/2016		Croatian Veterinary Institute
EPI869084	PB1	Croatia	2016-Oct-30	A/mute swan/Croatia/70/2016		Croatian Veterinary Institute
EPI861571	NS	Croatia	2016-Oct-30	A/mute swan/Croatia/70/2016		Croatian Veterinary Institute
EPI867457	PB2	Croatia	2016-Oct-30	A/mute swan/Croatia/70/2016		Croatian Veterinary Institute
EPI865159	NP	Croatia	2016-Oct-30	A/mute swan/Croatia/70/2016		Croatian Veterinary Institute
EPI873212	HA	Croatia	2016-Dec-27	A/chicken/Croatia/103/2016		Croatian Veterinary Institute	Savić, Vladimir
EPI873213	NA	Croatia	2016-Dec-27	A/chicken/Croatia/103/2016		Croatian Veterinary Institute	Savić, Vladimir
EPI881899	HA	Croatia	2017-Jan-14	A/breeder duck/Croatia/21/2017		Croatian Veterinary Institute	Savić, Vladimir
EPI881900	NA	Croatia	2017-Jan-14	A/breeder duck/Croatia/21/2017		Croatian Veterinary Institute	Savić, Vladimir
EPI917481	NA	Czech Republic	2017-Jan-14	A/mute swan/Czech Republic/722-17_1/2017 (H5N8)	State Veterinary Institute Prague	State Veterinary Institute Prague
EPI917482	MP	Czech Republic	2017-Jan-14	A/mute swan/Czech Republic/722-17_1/2017 (H5N8)	State Veterinary Institute Prague	State Veterinary Institute Prague
EPI917480	HA	Czech Republic	2017-Jan-14	A/mute swan/Czech Republic/722-17_1/2017 (H5N8)	State Veterinary Institute Prague	State Veterinary Institute Prague
EPI916387	MP	Czech Republic	2017-Jan-15	A/mute swan/Czech Republic/653-17/2017 (H5N8)	State Veterinary Institute Prague	State Veterinary Institute Prague	Nagy,Alexander
EPI916386	NA	Czech Republic	2017-Jan-15	A/mute swan/Czech Republic/653-17/2017 (H5N8)	State Veterinary Institute Prague	State Veterinary Institute Prague	Nagy,Alexander
EPI916385	HA	Czech Republic	2017-Jan-15	A/mute swan/Czech Republic/653-17/2017 (H5N8)	State Veterinary Institute Prague	State Veterinary Institute Prague	Nagy,Alexander
EPI940483	NA	Czech Republic	2017-Feb-09	A/mute swan/Czech Republic/2031-17/2017 (H5N5)		State Veterinary Institute Prague	Nagy,Alexander
EPI931201	MP	Czech Republic	2017-Feb-09	A/mute swan/Czech Republic/2031-17/2017 (H5N5)		State Veterinary Institute Prague	Nagy,Alexander
EPI931200	HA	Czech Republic	2017-Feb-09	A/mute swan/Czech Republic/2031-17/2017 (H5N5)		State Veterinary Institute Prague	Nagy,Alexander
EPI931112	MP	Czech Republic	2017-Jan-18	A/mute swan/Czech Republic/879-17/2017 (H5N8)		State Veterinary Institute Prague	Nagy,Alexander
EPI931110	HA	Czech Republic	2017-Jan-18	A/mute swan/Czech Republic/879-17/2017 (H5N8)		State Veterinary Institute Prague	Nagy,Alexander
EPI931111	NA	Czech Republic	2017-Jan-18	A/mute swan/Czech Republic/879-17/2017 (H5N8)		State Veterinary Institute Prague	Nagy,Alexander
EPI930838	HA	Czech Republic	2017-Jan-02	A/mute swan/Czech Republic/54-17_2/2017 (H5N8)		State Veterinary Institute Prague	Nagy, Alexander
EPI930839	MP	Czech Republic	2017-Jan-02	A/mute swan/Czech Republic/54-17_2/2017 (H5N8)		State Veterinary Institute Prague	Nagy, Alexander
EPI916604	HA	Czech Republic	2017-Jan-30	A/bronze turkey/Czech Republic/1414-17/2017 (H5N8)		State Veterinary Institute Prague	Nagy,Alexander
EPI916605	NA	Czech Republic	2017-Jan-30	A/bronze turkey/Czech Republic/1414-17/2017 (H5N8)		State Veterinary Institute Prague	Nagy,Alexander
EPI916606	MP	Czech Republic	2017-Jan-30	A/bronze turkey/Czech Republic/1414-17/2017 (H5N8)		State Veterinary Institute Prague	Nagy,Alexander
EPI888279	MP	Czech Republic	2017-Jan-03	A/turkey/Czech Republic/38-17_5/2017 (H5N8)		State Veterinary Institute Prague	Nagy,Alexander
EPI888278	NA	Czech Republic	2017-Jan-03	A/turkey/Czech Republic/38-17_5/2017 (H5N8)		State Veterinary Institute Prague	Nagy,Alexander
EPI888277	HA	Czech Republic	2017-Jan-03	A/turkey/Czech Republic/38-17_5/2017 (H5N8)		State Veterinary Institute Prague	Nagy,Alexander
EPI942420	HA	Czech Republic	2017-Feb-24	A/chicken/Czech Republic/2764-17_2/2017 (H5N8)		State Veterinary Institute Prague	Nagy,Alexander
EPI919638	MP	Czech Republic	2017-Jan-15	A/chicken/Czech Republic/585-17_1/2017 (H5N8)	State Veterinary Institute Prague	State Veterinary Institute Prague	Nagy,Alexander
EPI919636	HA	Czech Republic	2017-Jan-15	A/chicken/Czech Republic/585-17_1/2017 (H5N8)	State Veterinary Institute Prague	State Veterinary Institute Prague	Nagy,Alexander
EPI919637	NA	Czech Republic	2017-Jan-15	A/chicken/Czech Republic/585-17_1/2017 (H5N8)	State Veterinary Institute Prague	State Veterinary Institute Prague	Nagy,Alexander
EPI942419	HA	Czech Republic	2017-Feb-24	A/chicken/Czech Republic/2764-17_1/2017 (H5N8)		State Veterinary Institute Prague	Nagy,Alexander
EPI931198	NA	Czech Republic	2017-Feb-07	A/chicken/Czech Republic/1896-17_1/2017 (H5N8)		State Veterinary Institute Prague	Nagy,Alexander
EPI931197	HA	Czech Republic	2017-Feb-07	A/chicken/Czech Republic/1896-17_1/2017 (H5N8)		State Veterinary Institute Prague	Nagy,Alexander
EPI931199	MP	Czech Republic	2017-Feb-07	A/chicken/Czech Republic/1896-17_1/2017 (H5N8)		State Veterinary Institute Prague	Nagy,Alexander
EPI931194	HA	Czech Republic	2017-Feb-07	A/chicken/Czech Republic/1863-17_1/2017 (H5N8)		State Veterinary Institute Prague	Nagy, Alexander
EPI931196	MP	Czech Republic	2017-Feb-07	A/chicken/Czech Republic/1863-17_1/2017 (H5N8)		State Veterinary Institute Prague	Nagy, Alexander
EPI931195	NA	Czech Republic	2017-Feb-07	A/chicken/Czech Republic/1863-17_1/2017 (H5N8)		State Veterinary Institute Prague	Nagy, Alexander
EPI930843	HA	Czech Republic	2017-Jan-02	A/chicken/Czech Republic/55-17_1/2017 (H5N8)		State Veterinary Institute Prague
EPI930844	MP	Czech Republic	2017-Jan-02	A/chicken/Czech Republic/55-17_1/2017 (H5N8)		State Veterinary Institute Prague
EPI887466	PB1	Czech Republic	2017-Jan-06	A/chicken/Czech Republic/206-17_2/2017(H5N8)		State Veterinary Institute Prague	Nagy,Alexander
EPI887467	PA	Czech Republic	2017-Jan-06	A/chicken/Czech Republic/206-17_2/2017(H5N8)		State Veterinary Institute Prague	Nagy,Alexander
EPI887471	MP	Czech Republic	2017-Jan-06	A/chicken/Czech Republic/206-17_2/2017(H5N8)		State Veterinary Institute Prague	Nagy,Alexander
EPI887470	NA	Czech Republic	2017-Jan-06	A/chicken/Czech Republic/206-17_2/2017(H5N8)		State Veterinary Institute Prague	Nagy,Alexander
EPI887465	PB2	Czech Republic	2017-Jan-06	A/chicken/Czech Republic/206-17_2/2017(H5N8)		State Veterinary Institute Prague	Nagy,Alexander
EPI887472	NS	Czech Republic	2017-Jan-06	A/chicken/Czech Republic/206-17_2/2017(H5N8)		State Veterinary Institute Prague	Nagy,Alexander
EPI887468	HA	Czech Republic	2017-Jan-06	A/chicken/Czech Republic/206-17_2/2017(H5N8)		State Veterinary Institute Prague	Nagy,Alexander
EPI887469	NP	Czech Republic	2017-Jan-06	A/chicken/Czech Republic/206-17_2/2017(H5N8)		State Veterinary Institute Prague	Nagy,Alexander
EPI931145	HA	Czech Republic	2017-Jan-30	A/duck/Czech Republic/1467-17/2017 (H5N8)		State Veterinary Institute Prague	Nagy,Alexander
EPI930842	MP	Czech Republic	2017-Jan-16	A/Indian Runner Duck/Czech Republic/749-17/2017 (H5N8)		State Veterinary Institute Prague	Nagy,Alexander
EPI930841	HA	Czech Republic	2017-Jan-16	A/Indian Runner Duck/Czech Republic/749-17/2017 (H5N8)		State Veterinary Institute Prague	Nagy,Alexander
EPI916504	NA	Czech Republic	2017-Jan-15	A/mallard/Czech Republic/722-17_2/2017 (H5N8)		State Veterinary Institute Prague
EPI916524	MP	Czech Republic	2017-Jan-15	A/mallard/Czech Republic/722-17_2/2017 (H5N8)		State Veterinary Institute Prague
EPI916503	HA	Czech Republic	2017-Jan-15	A/mallard/Czech Republic/722-17_2/2017 (H5N8)		State Veterinary Institute Prague
EPI860239	HA	Denmark	2016-Nov-08	A/tufted duck/Denmark/17740-1/2016	Technical University of Denmark	Technical University of Denmark	Hjulsager, CK; Krog, JS; Kvisgaard, LK; Larsen, LE.
EPI909362	PB1	Denmark	2016-Nov-08	A/tufted duck/Denmark/17740-1/2016	Technical University of Denmark	Animal and Plant Health Agency (APHA)	Hjulsager,CK; Krog,JS; Larsen,LE; Kvisgaard,LK; Essen,S
EPI909363	PA	Denmark	2016-Nov-08	A/tufted duck/Denmark/17740-1/2016	Technical University of Denmark	Animal and Plant Health Agency (APHA)	Hjulsager,CK; Krog,JS; Larsen,LE; Kvisgaard,LK; Essen,S
EPI909367	MP	Denmark	2016-Nov-08	A/tufted duck/Denmark/17740-1/2016	Technical University of Denmark	Animal and Plant Health Agency (APHA)	Hjulsager,CK; Krog,JS; Larsen,LE; Kvisgaard,LK; Essen,S
EPI909365	NP	Denmark	2016-Nov-08	A/tufted duck/Denmark/17740-1/2016	Technical University of Denmark	Animal and Plant Health Agency (APHA)	Hjulsager,CK; Krog,JS; Larsen,LE; Kvisgaard,LK; Essen,S
EPI909366	NA	Denmark	2016-Nov-08	A/tufted duck/Denmark/17740-1/2016	Technical University of Denmark	Animal and Plant Health Agency (APHA)	Hjulsager,CK; Krog,JS; Larsen,LE; Kvisgaard,LK; Essen,S
EPI909361	PB2	Denmark	2016-Nov-08	A/tufted duck/Denmark/17740-1/2016	Technical University of Denmark	Animal and Plant Health Agency (APHA)	Hjulsager,CK; Krog,JS; Larsen,LE; Kvisgaard,LK; Essen,S
EPI909368	NS	Denmark	2016-Nov-08	A/tufted duck/Denmark/17740-1/2016	Technical University of Denmark	Animal and Plant Health Agency (APHA)	Hjulsager,CK; Krog,JS; Larsen,LE; Kvisgaard,LK; Essen,S
EPI909364	HA	Denmark	2016-Nov-08	A/tufted duck/Denmark/17740-1/2016	Technical University of Denmark	Animal and Plant Health Agency (APHA)	Hjulsager,CK; Krog,JS; Larsen,LE; Kvisgaard,LK; Essen,S
EPI869684	PB2	France	2016-Nov-26	A/decoy_duck/France/161104e/2016	Anses (Ploufragan-Plouzané)	French Agency for Food, Environmental and Occupational Health
EPI869686	PA	France	2016-Nov-26	A/decoy_duck/France/161104e/2016	Anses (Ploufragan-Plouzané)	French Agency for Food, Environmental and Occupational Health
EPI869685	PB1	France	2016-Nov-26	A/decoy_duck/France/161104e/2016	Anses (Ploufragan-Plouzané)	French Agency for Food, Environmental and Occupational Health
EPI869689	NA	France	2016-Nov-26	A/decoy_duck/France/161104e/2016	Anses (Ploufragan-Plouzané)	French Agency for Food, Environmental and Occupational Health
EPI869687	HA	France	2016-Nov-26	A/decoy_duck/France/161104e/2016	Anses (Ploufragan-Plouzané)	French Agency for Food, Environmental and Occupational Health
EPI869691	NS	France	2016-Nov-26	A/decoy_duck/France/161104e/2016	Anses (Ploufragan-Plouzané)	French Agency for Food, Environmental and Occupational Health
EPI869688	NP	France	2016-Nov-26	A/decoy_duck/France/161104e/2016	Anses (Ploufragan-Plouzané)	French Agency for Food, Environmental and Occupational Health
EPI869690	MP	France	2016-Nov-26	A/decoy_duck/France/161104e/2016	Anses (Ploufragan-Plouzané)	French Agency for Food, Environmental and Occupational Health
EPI869806	PB2	France	2016-Nov-28	A/duck/France/161108h/2016		French Agency for Food, Environmental and Occupational Health
EPI869813	NS	France	2016-Nov-28	A/duck/France/161108h/2016		French Agency for Food, Environmental and Occupational Health
EPI869811	NA	France	2016-Nov-28	A/duck/France/161108h/2016		French Agency for Food, Environmental and Occupational Health
EPI869812	MP	France	2016-Nov-28	A/duck/France/161108h/2016		French Agency for Food, Environmental and Occupational Health
EPI869809	HA	France	2016-Nov-28	A/duck/France/161108h/2016		French Agency for Food, Environmental and Occupational Health
EPI869808	PA	France	2016-Nov-28	A/duck/France/161108h/2016		French Agency for Food, Environmental and Occupational Health
EPI869810	NP	France	2016-Nov-28	A/duck/France/161108h/2016		French Agency for Food, Environmental and Occupational Health
EPI869807	PB1	France	2016-Nov-28	A/duck/France/161108h/2016		French Agency for Food, Environmental and Occupational Health
EPI861185	PA	Germany	2016-Nov-01	A/turkey/Germany-SH/R8595/2016		Friedrich-Loeffler-Institut
EPI861011	HA	Germany	2016-Nov-01	A/turkey/Germany-SH/R8595/2016		Friedrich-Loeffler-Institut
EPI861394	NP	Germany	2016-Nov-01	A/turkey/Germany-SH/R8595/2016		Friedrich-Loeffler-Institut
EPI861010	NA	Germany	2016-Nov-01	A/turkey/Germany-SH/R8595/2016		Friedrich-Loeffler-Institut
EPI922322	PB1	Germany	2016-Nov-01	A/turkey/Germany-SH/R8595/2016		Friedrich-Loeffler-Institut
EPI916716	MP	Germany	2016-Nov-01	A/turkey/Germany-SH/R8595/2016		Friedrich-Loeffler-Institut
EPI916717	NS	Germany	2016-Nov-01	A/turkey/Germany-SH/R8595/2016		Friedrich-Loeffler-Institut
EPI916719	PB2	Germany	2016-Nov-01	A/turkey/Germany-SH/R8595/2016		Friedrich-Loeffler-Institut
EPI881279	PB2	Germany	2016-Nov-01	A/chicken/Germany-SH/R8758/2016		Friedrich-Loeffler-Institut
EPI861224	HA	Germany	2016-Nov-01	A/chicken/Germany-SH/R8758/2016		Friedrich-Loeffler-Institut
EPI861014	NA	Germany	2016-Nov-01	A/chicken/Germany-SH/R8758/2016		Friedrich-Loeffler-Institut
EPI881276	PB1	Germany	2016-Nov-01	A/chicken/Germany-SH/R8758/2016		Friedrich-Loeffler-Institut
EPI881280	PA	Germany	2016-Nov-01	A/chicken/Germany-SH/R8758/2016		Friedrich-Loeffler-Institut
EPI906263	NP	Germany	2016-Nov-01	A/chicken/Germany-SH/R8758/2016		Friedrich-Loeffler-Institut
EPI881277	MP	Germany	2016-Nov-01	A/chicken/Germany-SH/R8758/2016		Friedrich-Loeffler-Institut
EPI881278	NS	Germany	2016-Nov-01	A/chicken/Germany-SH/R8758/2016		Friedrich-Loeffler-Institut
EPI881285	PA	Germany	2016-Nov-01	A/chicken/Germany-MV/R8790/2016		Friedrich-Loeffler-Institut
EPI861013	NA	Germany	2016-Nov-01	A/chicken/Germany-MV/R8790/2016		Friedrich-Loeffler-Institut
EPI861012	HA	Germany	2016-Nov-01	A/chicken/Germany-MV/R8790/2016		Friedrich-Loeffler-Institut
EPI881281	PB1	Germany	2016-Nov-01	A/chicken/Germany-MV/R8790/2016		Friedrich-Loeffler-Institut
EPI881282	MP	Germany	2016-Nov-01	A/chicken/Germany-MV/R8790/2016		Friedrich-Loeffler-Institut
EPI906264	NP	Germany	2016-Nov-01	A/chicken/Germany-MV/R8790/2016		Friedrich-Loeffler-Institut
EPI881283	NS	Germany	2016-Nov-01	A/chicken/Germany-MV/R8790/2016		Friedrich-Loeffler-Institut
EPI881284	PB2	Germany	2016-Nov-01	A/chicken/Germany-MV/R8790/2016		Friedrich-Loeffler-Institut
EPI859649	NA	Germany	2016-Nov-01	A/wild duck/Germany-BW/R8455/2016		Friedrich-Loeffler-Institut
EPI859650	HA	Germany	2016-Nov-01	A/wild duck/Germany-BW/R8455/2016		Friedrich-Loeffler-Institut
EPI861222	HA	Germany	2016-Nov-01	A/tufted duck/Germany-SN/R8795/2016		Friedrich-Loeffler-Institut
EPI861015	NA	Germany	2016-Nov-01	A/tufted duck/Germany-SN/R8795/2016		Friedrich-Loeffler-Institut
EPI860494	PB2	Germany	2016-Nov-07	A/tufted duck/Germany-SH/R8444/2016		Friedrich-Loeffler-Institut
EPI860495	PB1	Germany	2016-Nov-07	A/tufted duck/Germany-SH/R8444/2016		Friedrich-Loeffler-Institut
EPI860509	HA	Germany	2016-Nov-07	A/tufted duck/Germany-SH/R8444/2016		Friedrich-Loeffler-Institut
EPI860498	MP	Germany	2016-Nov-07	A/tufted duck/Germany-SH/R8444/2016		Friedrich-Loeffler-Institut
EPI860497	NP	Germany	2016-Nov-07	A/tufted duck/Germany-SH/R8444/2016		Friedrich-Loeffler-Institut
EPI860499	NS	Germany	2016-Nov-07	A/tufted duck/Germany-SH/R8444/2016		Friedrich-Loeffler-Institut
EPI860510	NA	Germany	2016-Nov-07	A/tufted duck/Germany-SH/R8444/2016		Friedrich-Loeffler-Institut
EPI860496	PA	Germany	2016-Nov-07	A/tufted duck/Germany-SH/R8444/2016		Friedrich-Loeffler-Institut
EPI860401	HA	Germany	2016-Nov-08	A/tufted_duck/Germany/AR8459-L01988/2016		Friedrich-Loeffler-Institut
EPI860405	NS	Germany	2016-Nov-08	A/tufted_duck/Germany/AR8459-L01988/2016		Friedrich-Loeffler-Institut
EPI860404	MP	Germany	2016-Nov-08	A/tufted_duck/Germany/AR8459-L01988/2016		Friedrich-Loeffler-Institut
EPI860400	PA	Germany	2016-Nov-08	A/tufted_duck/Germany/AR8459-L01988/2016		Friedrich-Loeffler-Institut
EPI860402	NP	Germany	2016-Nov-08	A/tufted_duck/Germany/AR8459-L01988/2016		Friedrich-Loeffler-Institut
EPI860403	NA	Germany	2016-Nov-08	A/tufted_duck/Germany/AR8459-L01988/2016		Friedrich-Loeffler-Institut
EPI860398	PB1	Germany	2016-Nov-08	A/tufted_duck/Germany/AR8459-L01988/2016		Friedrich-Loeffler-Institut
EPI860399	PB2	Germany	2016-Nov-08	A/tufted_duck/Germany/AR8459-L01988/2016		Friedrich-Loeffler-Institut
EPI860390	PB1	Germany	2016-Nov-07	A/tufted_duck/Germany/AR8444-L01987/2016		Friedrich-Loeffler-Institut
EPI860395	NA	Germany	2016-Nov-07	A/tufted_duck/Germany/AR8444-L01987/2016		Friedrich-Loeffler-Institut
EPI860397	NS	Germany	2016-Nov-07	A/tufted_duck/Germany/AR8444-L01987/2016		Friedrich-Loeffler-Institut
EPI860391	PB2	Germany	2016-Nov-07	A/tufted_duck/Germany/AR8444-L01987/2016		Friedrich-Loeffler-Institut
EPI860394	NP	Germany	2016-Nov-07	A/tufted_duck/Germany/AR8444-L01987/2016		Friedrich-Loeffler-Institut
EPI860396	MP	Germany	2016-Nov-07	A/tufted_duck/Germany/AR8444-L01987/2016		Friedrich-Loeffler-Institut
EPI860392	PA	Germany	2016-Nov-07	A/tufted_duck/Germany/AR8444-L01987/2016		Friedrich-Loeffler-Institut
EPI860393	HA	Germany	2016-Nov-07	A/tufted_duck/Germany/AR8444-L01987/2016		Friedrich-Loeffler-Institut
EPI859654	MP	Germany	2016-Nov-07	A/tufted_duck/Germany/AR8444-L01986/2016		Friedrich-Loeffler-Institut
EPI859656	NP	Germany	2016-Nov-07	A/tufted_duck/Germany/AR8444-L01986/2016		Friedrich-Loeffler-Institut
EPI859660	PB2	Germany	2016-Nov-07	A/tufted_duck/Germany/AR8444-L01986/2016		Friedrich-Loeffler-Institut
EPI859658	PA	Germany	2016-Nov-07	A/tufted_duck/Germany/AR8444-L01986/2016		Friedrich-Loeffler-Institut
EPI859659	PB1	Germany	2016-Nov-07	A/tufted_duck/Germany/AR8444-L01986/2016		Friedrich-Loeffler-Institut
EPI859655	NA	Germany	2016-Nov-07	A/tufted_duck/Germany/AR8444-L01986/2016		Friedrich-Loeffler-Institut
EPI859657	NS	Germany	2016-Nov-07	A/tufted_duck/Germany/AR8444-L01986/2016		Friedrich-Loeffler-Institut
EPI859653	HA	Germany	2016-Nov-07	A/tufted_duck/Germany/AR8444-L01986/2016		Friedrich-Loeffler-Institut
EPI859213	NA	Germany	2016-Nov-07	A/tufted_duck/Germany-SH/R8446/2016		Friedrich-Loeffler-Institut
EPI859212	HA	Germany	2016-Nov-07	A/tufted_duck/Germany-SH/R8446/2016		Friedrich-Loeffler-Institut
EPI824740	HA	Ghana	2016-Apr-13	A/chicken/Ghana/16VIR4304-5/2016	Veterinary Services Directorate, Ministry of Food and Agriculture	Istituto Zooprofilattico Sperimentale Delle Venezie	Joseph,Awuni; Ben,Aniwa; Bianca,Zecchin; Alice,Fusaro; Alessia,Schivo; Annalisa,Salviato; Adelaide,Milani; Sabrina,Marciano; Silvia,Ormelli; Isabella,Monne
EPI824741	HA	Ghana	2016-Apr-18	A/chicken/Ghana/16VIR4304-13/2016	Veterinary Services Directorate, Ministry of Food and Agriculture	Istituto Zooprofilattico Sperimentale Delle Venezie	Joseph,Awuni; Ben,Aniwa; Alice,Fusaro; Bianca,Zecchin; Alessia,Schivo; Annalisa,Salviato; Adelaide,Milani; Sabrina,Marciano; Silvia,Ormelli; Isabella,Monne
EPI858845	NP	India	2016-Oct-20	A/painted stork/India/10CA03/2016	ICAR-National Institute of High Security Animal Diseases	ICAR-National Institute of High Security Animal Diseases	'Nagarajan, Shanmugasundaram; Shukla, Shweta; Kumar, Manoj; Murugkar, H. V.; Tosh, Chakradhar; Singh, Vijendra Pal
EPI858848	NS	India	2016-Oct-20	A/painted stork/India/10CA03/2016	ICAR-National Institute of High Security Animal Diseases	ICAR-National Institute of High Security Animal Diseases	'Nagarajan, Shanmugasundaram; Shukla, Shweta; Kumar, Manoj; Murugkar, H. V.; Tosh, Chakradhar; Singh, Vijendra Pal
EPI858841	PB2	India	2016-Oct-20	A/painted stork/India/10CA03/2016	ICAR-National Institute of High Security Animal Diseases	ICAR-National Institute of High Security Animal Diseases	'Nagarajan, Shanmugasundaram; Shukla, Shweta; Kumar, Manoj; Murugkar, H. V.; Tosh, Chakradhar; Singh, Vijendra Pal
EPI858843	PA	India	2016-Oct-20	A/painted stork/India/10CA03/2016	ICAR-National Institute of High Security Animal Diseases	ICAR-National Institute of High Security Animal Diseases	'Nagarajan, Shanmugasundaram; Shukla, Shweta; Kumar, Manoj; Murugkar, H. V.; Tosh, Chakradhar; Singh, Vijendra Pal
EPI858844	HA	India	2016-Oct-20	A/painted stork/India/10CA03/2016	ICAR-National Institute of High Security Animal Diseases	ICAR-National Institute of High Security Animal Diseases	'Nagarajan, Shanmugasundaram; Shukla, Shweta; Kumar, Manoj; Murugkar, H. V.; Tosh, Chakradhar; Singh, Vijendra Pal
EPI858842	PB1	India	2016-Oct-20	A/painted stork/India/10CA03/2016	ICAR-National Institute of High Security Animal Diseases	ICAR-National Institute of High Security Animal Diseases	'Nagarajan, Shanmugasundaram; Shukla, Shweta; Kumar, Manoj; Murugkar, H. V.; Tosh, Chakradhar; Singh, Vijendra Pal
EPI858846	NA	India	2016-Oct-20	A/painted stork/India/10CA03/2016	ICAR-National Institute of High Security Animal Diseases	ICAR-National Institute of High Security Animal Diseases	'Nagarajan, Shanmugasundaram; Shukla, Shweta; Kumar, Manoj; Murugkar, H. V.; Tosh, Chakradhar; Singh, Vijendra Pal
EPI858847	MP	India	2016-Oct-20	A/painted stork/India/10CA03/2016	ICAR-National Institute of High Security Animal Diseases	ICAR-National Institute of High Security Animal Diseases	'Nagarajan, Shanmugasundaram; Shukla, Shweta; Kumar, Manoj; Murugkar, H. V.; Tosh, Chakradhar; Singh, Vijendra Pal
EPI858834	PB1	India	2016-Oct-17	A/duck/India/10CA01/2016	ICAR-National Institute of High Security Animal Diseases	ICAR-National Institute of High Security Animal Diseases	Nagarajan, Shanmugasundaram; Tripathi, Sushil; Kumar, Manoj; Murugkar, Harshad V; Tosh, Chakradhar; Singh, Vijendra Pal
EPI858836	HA	India	2016-Oct-17	A/duck/India/10CA01/2016	ICAR-National Institute of High Security Animal Diseases	ICAR-National Institute of High Security Animal Diseases	Nagarajan, Shanmugasundaram; Tripathi, Sushil; Kumar, Manoj; Murugkar, Harshad V; Tosh, Chakradhar; Singh, Vijendra Pal
EPI858840	MP	India	2016-Oct-17	A/duck/India/10CA01/2016	ICAR-National Institute of High Security Animal Diseases	ICAR-National Institute of High Security Animal Diseases	Nagarajan, Shanmugasundaram; Tripathi, Sushil; Kumar, Manoj; Murugkar, Harshad V; Tosh, Chakradhar; Singh, Vijendra Pal
EPI858833	PB2	India	2016-Oct-17	A/duck/India/10CA01/2016	ICAR-National Institute of High Security Animal Diseases	ICAR-National Institute of High Security Animal Diseases	Nagarajan, Shanmugasundaram; Tripathi, Sushil; Kumar, Manoj; Murugkar, Harshad V; Tosh, Chakradhar; Singh, Vijendra Pal
EPI858835	PA	India	2016-Oct-17	A/duck/India/10CA01/2016	ICAR-National Institute of High Security Animal Diseases	ICAR-National Institute of High Security Animal Diseases	Nagarajan, Shanmugasundaram; Tripathi, Sushil; Kumar, Manoj; Murugkar, Harshad V; Tosh, Chakradhar; Singh, Vijendra Pal
EPI858837	NP	India	2016-Oct-17	A/duck/India/10CA01/2016	ICAR-National Institute of High Security Animal Diseases	ICAR-National Institute of High Security Animal Diseases	Nagarajan, Shanmugasundaram; Tripathi, Sushil; Kumar, Manoj; Murugkar, Harshad V; Tosh, Chakradhar; Singh, Vijendra Pal
EPI858838	NA	India	2016-Oct-17	A/duck/India/10CA01/2016	ICAR-National Institute of High Security Animal Diseases	ICAR-National Institute of High Security Animal Diseases	Nagarajan, Shanmugasundaram; Tripathi, Sushil; Kumar, Manoj; Murugkar, Harshad V; Tosh, Chakradhar; Singh, Vijendra Pal
EPI858839	NS	India	2016-Oct-17	A/duck/India/10CA01/2016	ICAR-National Institute of High Security Animal Diseases	ICAR-National Institute of High Security Animal Diseases	Nagarajan, Shanmugasundaram; Tripathi, Sushil; Kumar, Manoj; Murugkar, Harshad V; Tosh, Chakradhar; Singh, Vijendra Pal
EPI837584	HA	Korea, Republic of	2016-Apr-05	A/duck/Korea/16A02/2016		Animal and Plant Quarantine Agency (QIA)
EPI837583	HA	Korea, Republic of	2016-Mar-23	A/breeder duck/Korea/16AQ17/2016		Animal and Plant Quarantine Agency (QIA)
EPI873659	HA	Netherlands	2016-Dec-04	A/Eurasian wigeon/Netherlands/1/2016	Erasmus Medical Center	Erasmus Medical Center	Poen,M.J.; Van Der Jeugd,H.P.; Vuong,O.; Scheuer,R.D.; Kleyheeg,E.; Müskens,G.J.D.M; Bestebroer,T.M.; Koopmans,M.P.G.; Kuiken,T.; Fouchier,R.A.M.
EPI873660	NA	Netherlands	2016-Dec-04	A/Eurasian wigeon/Netherlands/1/2016	Erasmus Medical Center	Erasmus Medical Center	Poen,M.J.; Van Der Jeugd,H.P.; Vuong,O.; Scheuer,R.D.; Kleyheeg,E.; Müskens,G.J.D.M; Bestebroer,T.M.; Koopmans,M.P.G.; Kuiken,T.; Fouchier,R.A.M.
EPI869932	NA	Poland	2016-Dec-14	A/domestic goose/Poland/72/2016		National Veterinary Research Institut Poland, PIWet-PIB	E. Swieton, K. Smietanka
EPI869926	HA	Poland	2016-Dec-14	A/domestic goose/Poland/72/2016		National Veterinary Research Institut Poland, PIWet-PIB	E. Swieton, K. Smietanka
EPI869924	HA	Poland	2016-Dec-02	A/domestic goose/Poland/33/2016		National Veterinary Research Institut Poland, PIWet-PIB	E. Swieton, K. Smietanka
EPI869925	NA	Poland	2016-Dec-02	A/domestic goose/Poland/33/2016		National Veterinary Research Institut Poland, PIWet-PIB	E. Swieton, K. Smietanka
EPI869943	PB1	Poland	2016-Nov-09	A/herring gull/Poland/84/2016		National Veterinary Research Institut Poland, PIWet-PIB	E. Swieton, K. Smietanka
EPI869940	HA	Poland	2016-Nov-09	A/herring gull/Poland/84/2016		National Veterinary Research Institut Poland, PIWet-PIB	E. Swieton, K. Smietanka
EPI869941	NA	Poland	2016-Nov-09	A/herring gull/Poland/84/2016		National Veterinary Research Institut Poland, PIWet-PIB	E. Swieton, K. Smietanka
EPI869946	MP	Poland	2016-Nov-09	A/herring gull/Poland/84/2016		National Veterinary Research Institut Poland, PIWet-PIB	E. Swieton, K. Smietanka
EPI869947	NS	Poland	2016-Nov-09	A/herring gull/Poland/84/2016		National Veterinary Research Institut Poland, PIWet-PIB	E. Swieton, K. Smietanka
EPI869944	PA	Poland	2016-Nov-09	A/herring gull/Poland/84/2016		National Veterinary Research Institut Poland, PIWet-PIB	E. Swieton, K. Smietanka
EPI869945	NP	Poland	2016-Nov-09	A/herring gull/Poland/84/2016		National Veterinary Research Institut Poland, PIWet-PIB	E. Swieton, K. Smietanka
EPI869942	PB2	Poland	2016-Nov-09	A/herring gull/Poland/84/2016		National Veterinary Research Institut Poland, PIWet-PIB	E. Swieton, K. Smietanka
EPI869929	HA	Poland	2016-Dec-21	A/mute swan/Poland/108/2016		National Veterinary Research Institut Poland, PIWet-PIB	E. Swieton, K. Smietanka
EPI869935	NA	Poland	2016-Dec-21	A/mute swan/Poland/108/2016		National Veterinary Research Institut Poland, PIWet-PIB	E. Swieton, K. Smietanka
EPI869931	HA	Poland	2016-Dec-19	A/turkey/Poland/83/2016		National Veterinary Research Institut Poland, PIWet-PIB	E. Swieton, K. Smietanka
EPI869930	HA	Poland	2016-Dec-16	A/turkey/Poland/78/2016		National Veterinary Research Institut Poland, PIWet-PIB	E. Swieton, K. Smietanka
EPI869928	HA	Poland	2016-Dec-19	A/chicken/Poland/85A/2016		National Veterinary Research Institut Poland, PIWet-PIB	E. Swieton, K. Smietanka
EPI869934	NA	Poland	2016-Dec-19	A/chicken/Poland/85A/2016		National Veterinary Research Institut Poland, PIWet-PIB	E. Swieton, K. Smietanka
EPI869933	NA	Poland	2016-Dec-17	A/chicken/Poland/79A/2016		National Veterinary Research Institut Poland, PIWet-PIB	E. Swieton, K. Smietanka
EPI869927	HA	Poland	2016-Dec-17	A/chicken/Poland/79A/2016		National Veterinary Research Institut Poland, PIWet-PIB	E. Swieton, K. Smietanka
EPI860232	NA	Poland	2016-Nov-02	A/wild duck/Poland/82A/2016		National Veterinary Research Institut Poland, PIWet-PIB	Świętoń, E.; Śmietanka, K.
EPI860237	MP	Poland	2016-Nov-02	A/wild duck/Poland/82A/2016		National Veterinary Research Institut Poland, PIWet-PIB	Świętoń, E.; Śmietanka, K.
EPI860231	HA	Poland	2016-Nov-02	A/wild duck/Poland/82A/2016		National Veterinary Research Institut Poland, PIWet-PIB	Świętoń, E.; Śmietanka, K.
EPI860236	NP	Poland	2016-Nov-02	A/wild duck/Poland/82A/2016		National Veterinary Research Institut Poland, PIWet-PIB	Świętoń, E.; Śmietanka, K.
EPI860235	PA	Poland	2016-Nov-02	A/wild duck/Poland/82A/2016		National Veterinary Research Institut Poland, PIWet-PIB	Świętoń, E.; Śmietanka, K.
EPI860233	PB2	Poland	2016-Nov-02	A/wild duck/Poland/82A/2016		National Veterinary Research Institut Poland, PIWet-PIB	Świętoń, E.; Śmietanka, K.
EPI860234	PB1	Poland	2016-Nov-02	A/wild duck/Poland/82A/2016		National Veterinary Research Institut Poland, PIWet-PIB	Świętoń, E.; Śmietanka, K.
EPI860238	NS	Poland	2016-Nov-02	A/wild duck/Poland/82A/2016		National Veterinary Research Institut Poland, PIWet-PIB	Świętoń, E.; Śmietanka, K.
EPI909434	PB1	Russian Federation	2017-Jan-06	A/goose/Krasnodar/3144/2017		State Research Center of Virology and Biotechnology (VECTOR)	Ivan,Susloparov; Natalya,Goncharova; Natalya,Kolosova; Vasiliy,Marchenko; Alexander,Ryzhikov
EPI909436	HA	Russian Federation	2017-Jan-06	A/goose/Krasnodar/3144/2017		State Research Center of Virology and Biotechnology (VECTOR)	Ivan,Susloparov; Natalya,Goncharova; Natalya,Kolosova; Vasiliy,Marchenko; Alexander,Ryzhikov
EPI909439	MP	Russian Federation	2017-Jan-06	A/goose/Krasnodar/3144/2017		State Research Center of Virology and Biotechnology (VECTOR)	Ivan,Susloparov; Natalya,Goncharova; Natalya,Kolosova; Vasiliy,Marchenko; Alexander,Ryzhikov
EPI909435	PA	Russian Federation	2017-Jan-06	A/goose/Krasnodar/3144/2017		State Research Center of Virology and Biotechnology (VECTOR)	Ivan,Susloparov; Natalya,Goncharova; Natalya,Kolosova; Vasiliy,Marchenko; Alexander,Ryzhikov
EPI909437	NP	Russian Federation	2017-Jan-06	A/goose/Krasnodar/3144/2017		State Research Center of Virology and Biotechnology (VECTOR)	Ivan,Susloparov; Natalya,Goncharova; Natalya,Kolosova; Vasiliy,Marchenko; Alexander,Ryzhikov
EPI909438	NA	Russian Federation	2017-Jan-06	A/goose/Krasnodar/3144/2017		State Research Center of Virology and Biotechnology (VECTOR)	Ivan,Susloparov; Natalya,Goncharova; Natalya,Kolosova; Vasiliy,Marchenko; Alexander,Ryzhikov
EPI909433	PB2	Russian Federation	2017-Jan-06	A/goose/Krasnodar/3144/2017		State Research Center of Virology and Biotechnology (VECTOR)	Ivan,Susloparov; Natalya,Goncharova; Natalya,Kolosova; Vasiliy,Marchenko; Alexander,Ryzhikov
EPI909440	NS	Russian Federation	2017-Jan-06	A/goose/Krasnodar/3144/2017		State Research Center of Virology and Biotechnology (VECTOR)	Ivan,Susloparov; Natalya,Goncharova; Natalya,Kolosova; Vasiliy,Marchenko; Alexander,Ryzhikov
EPI823757	NP	Russian Federation	2016-May-25	A/black-headed gull/Tyva/41/2016	State Research Center of Virology and Biotechnology (VECTOR)	WHO National Influenza Centre Russian Federation	Fadeev,Artem; Komissarov,Andrey; Egorova,Anna; Sintsova,Ksenia; Musaeva,Tamila; Susloparov,Ivan; Marchenko,Vasiliy; Ryzhikov,Aleksandr
EPI823754	PB1	Russian Federation	2016-May-25	A/black-headed gull/Tyva/41/2016	State Research Center of Virology and Biotechnology (VECTOR)	WHO National Influenza Centre Russian Federation	Fadeev,Artem; Komissarov,Andrey; Egorova,Anna; Sintsova,Ksenia; Musaeva,Tamila; Susloparov,Ivan; Marchenko,Vasiliy; Ryzhikov,Aleksandr
EPI823756	HA	Russian Federation	2016-May-25	A/black-headed gull/Tyva/41/2016	State Research Center of Virology and Biotechnology (VECTOR)	WHO National Influenza Centre Russian Federation	Fadeev,Artem; Komissarov,Andrey; Egorova,Anna; Sintsova,Ksenia; Musaeva,Tamila; Susloparov,Ivan; Marchenko,Vasiliy; Ryzhikov,Aleksandr
EPI823758	NA	Russian Federation	2016-May-25	A/black-headed gull/Tyva/41/2016	State Research Center of Virology and Biotechnology (VECTOR)	WHO National Influenza Centre Russian Federation	Fadeev,Artem; Komissarov,Andrey; Egorova,Anna; Sintsova,Ksenia; Musaeva,Tamila; Susloparov,Ivan; Marchenko,Vasiliy; Ryzhikov,Aleksandr
EPI823753	PB2	Russian Federation	2016-May-25	A/black-headed gull/Tyva/41/2016	State Research Center of Virology and Biotechnology (VECTOR)	WHO National Influenza Centre Russian Federation	Fadeev,Artem; Komissarov,Andrey; Egorova,Anna; Sintsova,Ksenia; Musaeva,Tamila; Susloparov,Ivan; Marchenko,Vasiliy; Ryzhikov,Aleksandr
EPI823755	PA	Russian Federation	2016-May-25	A/black-headed gull/Tyva/41/2016	State Research Center of Virology and Biotechnology (VECTOR)	WHO National Influenza Centre Russian Federation	Fadeev,Artem; Komissarov,Andrey; Egorova,Anna; Sintsova,Ksenia; Musaeva,Tamila; Susloparov,Ivan; Marchenko,Vasiliy; Ryzhikov,Aleksandr
EPI823759	MP	Russian Federation	2016-May-25	A/black-headed gull/Tyva/41/2016	State Research Center of Virology and Biotechnology (VECTOR)	WHO National Influenza Centre Russian Federation	Fadeev,Artem; Komissarov,Andrey; Egorova,Anna; Sintsova,Ksenia; Musaeva,Tamila; Susloparov,Ivan; Marchenko,Vasiliy; Ryzhikov,Aleksandr
EPI823760	NS	Russian Federation	2016-May-25	A/black-headed gull/Tyva/41/2016	State Research Center of Virology and Biotechnology (VECTOR)	WHO National Influenza Centre Russian Federation	Fadeev,Artem; Komissarov,Andrey; Egorova,Anna; Sintsova,Ksenia; Musaeva,Tamila; Susloparov,Ivan; Marchenko,Vasiliy; Ryzhikov,Aleksandr
EPI909447	MP	Russian Federation	2017-Jan-06	A/mute swan/Krasnodar/25/2017		State Research Center of Virology and Biotechnology (VECTOR)	Ivan,Susloparov; Natalya,Goncharova; Natalya,Kolosova; Vasiliy,Marchenko; Alexander,Ryzhikov
EPI909448	NS	Russian Federation	2017-Jan-06	A/mute swan/Krasnodar/25/2017		State Research Center of Virology and Biotechnology (VECTOR)	Ivan,Susloparov; Natalya,Goncharova; Natalya,Kolosova; Vasiliy,Marchenko; Alexander,Ryzhikov
EPI909443	PA	Russian Federation	2017-Jan-06	A/mute swan/Krasnodar/25/2017		State Research Center of Virology and Biotechnology (VECTOR)	Ivan,Susloparov; Natalya,Goncharova; Natalya,Kolosova; Vasiliy,Marchenko; Alexander,Ryzhikov
EPI909445	NP	Russian Federation	2017-Jan-06	A/mute swan/Krasnodar/25/2017		State Research Center of Virology and Biotechnology (VECTOR)	Ivan,Susloparov; Natalya,Goncharova; Natalya,Kolosova; Vasiliy,Marchenko; Alexander,Ryzhikov
EPI909442	PB1	Russian Federation	2017-Jan-06	A/mute swan/Krasnodar/25/2017		State Research Center of Virology and Biotechnology (VECTOR)	Ivan,Susloparov; Natalya,Goncharova; Natalya,Kolosova; Vasiliy,Marchenko; Alexander,Ryzhikov
EPI909444	HA	Russian Federation	2017-Jan-06	A/mute swan/Krasnodar/25/2017		State Research Center of Virology and Biotechnology (VECTOR)	Ivan,Susloparov; Natalya,Goncharova; Natalya,Kolosova; Vasiliy,Marchenko; Alexander,Ryzhikov
EPI909446	NA	Russian Federation	2017-Jan-06	A/mute swan/Krasnodar/25/2017		State Research Center of Virology and Biotechnology (VECTOR)	Ivan,Susloparov; Natalya,Goncharova; Natalya,Kolosova; Vasiliy,Marchenko; Alexander,Ryzhikov
EPI909441	PB2	Russian Federation	2017-Jan-06	A/mute swan/Krasnodar/25/2017		State Research Center of Virology and Biotechnology (VECTOR)	Ivan,Susloparov; Natalya,Goncharova; Natalya,Kolosova; Vasiliy,Marchenko; Alexander,Ryzhikov
EPI909429	NP	Russian Federation	2017-Jan-01	A/turkey/Rostov/11/2017		State Research Center of Virology and Biotechnology (VECTOR)	Ivan,Susloparov; Natalya,Goncharova; Natalya,Kolosova; Vasiliy,Marchenko; Alexander,Ryzhikov
EPI909432	NS	Russian Federation	2017-Jan-01	A/turkey/Rostov/11/2017		State Research Center of Virology and Biotechnology (VECTOR)	Ivan,Susloparov; Natalya,Goncharova; Natalya,Kolosova; Vasiliy,Marchenko; Alexander,Ryzhikov
EPI909430	NA	Russian Federation	2017-Jan-01	A/turkey/Rostov/11/2017		State Research Center of Virology and Biotechnology (VECTOR)	Ivan,Susloparov; Natalya,Goncharova; Natalya,Kolosova; Vasiliy,Marchenko; Alexander,Ryzhikov
EPI909425	PB2	Russian Federation	2017-Jan-01	A/turkey/Rostov/11/2017		State Research Center of Virology and Biotechnology (VECTOR)	Ivan,Susloparov; Natalya,Goncharova; Natalya,Kolosova; Vasiliy,Marchenko; Alexander,Ryzhikov
EPI909431	MP	Russian Federation	2017-Jan-01	A/turkey/Rostov/11/2017		State Research Center of Virology and Biotechnology (VECTOR)	Ivan,Susloparov; Natalya,Goncharova; Natalya,Kolosova; Vasiliy,Marchenko; Alexander,Ryzhikov
EPI909426	PB1	Russian Federation	2017-Jan-01	A/turkey/Rostov/11/2017		State Research Center of Virology and Biotechnology (VECTOR)	Ivan,Susloparov; Natalya,Goncharova; Natalya,Kolosova; Vasiliy,Marchenko; Alexander,Ryzhikov
EPI909427	PA	Russian Federation	2017-Jan-01	A/turkey/Rostov/11/2017		State Research Center of Virology and Biotechnology (VECTOR)	Ivan,Susloparov; Natalya,Goncharova; Natalya,Kolosova; Vasiliy,Marchenko; Alexander,Ryzhikov
EPI909428	HA	Russian Federation	2017-Jan-01	A/turkey/Rostov/11/2017		State Research Center of Virology and Biotechnology (VECTOR)	Ivan,Susloparov; Natalya,Goncharova; Natalya,Kolosova; Vasiliy,Marchenko; Alexander,Ryzhikov
EPI909377	PB2	Russian Federation	2017-Jan-06	A/long-eared owl/Voronezh/15/2017		State Research Center of Virology and Biotechnology (VECTOR)	Ivan,Susloparov; Natalya,Goncharova; Natalya,Kolosova; Vasiliy,Marchenko; Alexander,Ryzhikov
EPI909378	PB1	Russian Federation	2017-Jan-06	A/long-eared owl/Voronezh/15/2017		State Research Center of Virology and Biotechnology (VECTOR)	Ivan,Susloparov; Natalya,Goncharova; Natalya,Kolosova; Vasiliy,Marchenko; Alexander,Ryzhikov
EPI909379	PA	Russian Federation	2017-Jan-06	A/long-eared owl/Voronezh/15/2017		State Research Center of Virology and Biotechnology (VECTOR)	Ivan,Susloparov; Natalya,Goncharova; Natalya,Kolosova; Vasiliy,Marchenko; Alexander,Ryzhikov
EPI909384	NS	Russian Federation	2017-Jan-06	A/long-eared owl/Voronezh/15/2017		State Research Center of Virology and Biotechnology (VECTOR)	Ivan,Susloparov; Natalya,Goncharova; Natalya,Kolosova; Vasiliy,Marchenko; Alexander,Ryzhikov
EPI909380	HA	Russian Federation	2017-Jan-06	A/long-eared owl/Voronezh/15/2017		State Research Center of Virology and Biotechnology (VECTOR)	Ivan,Susloparov; Natalya,Goncharova; Natalya,Kolosova; Vasiliy,Marchenko; Alexander,Ryzhikov
EPI909381	NP	Russian Federation	2017-Jan-06	A/long-eared owl/Voronezh/15/2017		State Research Center of Virology and Biotechnology (VECTOR)	Ivan,Susloparov; Natalya,Goncharova; Natalya,Kolosova; Vasiliy,Marchenko; Alexander,Ryzhikov
EPI909383	MP	Russian Federation	2017-Jan-06	A/long-eared owl/Voronezh/15/2017		State Research Center of Virology and Biotechnology (VECTOR)	Ivan,Susloparov; Natalya,Goncharova; Natalya,Kolosova; Vasiliy,Marchenko; Alexander,Ryzhikov
EPI909382	NA	Russian Federation	2017-Jan-06	A/long-eared owl/Voronezh/15/2017		State Research Center of Virology and Biotechnology (VECTOR)	Ivan,Susloparov; Natalya,Goncharova; Natalya,Kolosova; Vasiliy,Marchenko; Alexander,Ryzhikov
EPI823458	PB1	Russian Federation	2016-May-25	A/great crested grebe/Tyva/34/2016	State Research Center of Virology and Biotechnology (VECTOR)	WHO National Influenza Centre Russian Federation	Fadeev,Artem; Komissarov,Andrey; Egorova,Anna; Sintsova,Ksenia; Musaeva,Tamila; Susloparov,Ivan; Marchenko,Vasiliy; Ryzhikov,Aleksandr
EPI823462	NA	Russian Federation	2016-May-25	A/great crested grebe/Tyva/34/2016	State Research Center of Virology and Biotechnology (VECTOR)	WHO National Influenza Centre Russian Federation	Fadeev,Artem; Komissarov,Andrey; Egorova,Anna; Sintsova,Ksenia; Musaeva,Tamila; Susloparov,Ivan; Marchenko,Vasiliy; Ryzhikov,Aleksandr
EPI823463	MP	Russian Federation	2016-May-25	A/great crested grebe/Tyva/34/2016	State Research Center of Virology and Biotechnology (VECTOR)	WHO National Influenza Centre Russian Federation	Fadeev,Artem; Komissarov,Andrey; Egorova,Anna; Sintsova,Ksenia; Musaeva,Tamila; Susloparov,Ivan; Marchenko,Vasiliy; Ryzhikov,Aleksandr
EPI823464	NS	Russian Federation	2016-May-25	A/great crested grebe/Tyva/34/2016	State Research Center of Virology and Biotechnology (VECTOR)	WHO National Influenza Centre Russian Federation	Fadeev,Artem; Komissarov,Andrey; Egorova,Anna; Sintsova,Ksenia; Musaeva,Tamila; Susloparov,Ivan; Marchenko,Vasiliy; Ryzhikov,Aleksandr
EPI823457	PB2	Russian Federation	2016-May-25	A/great crested grebe/Tyva/34/2016	State Research Center of Virology and Biotechnology (VECTOR)	WHO National Influenza Centre Russian Federation	Fadeev,Artem; Komissarov,Andrey; Egorova,Anna; Sintsova,Ksenia; Musaeva,Tamila; Susloparov,Ivan; Marchenko,Vasiliy; Ryzhikov,Aleksandr
EPI823460	HA	Russian Federation	2016-May-25	A/great crested grebe/Tyva/34/2016	State Research Center of Virology and Biotechnology (VECTOR)	WHO National Influenza Centre Russian Federation	Fadeev,Artem; Komissarov,Andrey; Egorova,Anna; Sintsova,Ksenia; Musaeva,Tamila; Susloparov,Ivan; Marchenko,Vasiliy; Ryzhikov,Aleksandr
EPI823461	NP	Russian Federation	2016-May-25	A/great crested grebe/Tyva/34/2016	State Research Center of Virology and Biotechnology (VECTOR)	WHO National Influenza Centre Russian Federation	Fadeev,Artem; Komissarov,Andrey; Egorova,Anna; Sintsova,Ksenia; Musaeva,Tamila; Susloparov,Ivan; Marchenko,Vasiliy; Ryzhikov,Aleksandr
EPI823459	PA	Russian Federation	2016-May-25	A/great crested grebe/Tyva/34/2016	State Research Center of Virology and Biotechnology (VECTOR)	WHO National Influenza Centre Russian Federation	Fadeev,Artem; Komissarov,Andrey; Egorova,Anna; Sintsova,Ksenia; Musaeva,Tamila; Susloparov,Ivan; Marchenko,Vasiliy; Ryzhikov,Aleksandr
EPI836613	PA	Russian Federation	2016-May-25	A/common tern /Uvs-Nuur Lake/26/2016	Research Institute of Experimental and Clinical Medicine	Research Institute of Experimental and Clinical Medicine	Kirill, Sharshov; Olga, Kurskaya; Ivan, Sobolev; Alexander, Alekseev; Tatyana, Alikina; Marsel, Kabilov; Alexander, Shestopalov
EPI836612	PB1	Russian Federation	2016-May-25	A/common tern /Uvs-Nuur Lake/26/2016	Research Institute of Experimental and Clinical Medicine	Research Institute of Experimental and Clinical Medicine	Kirill, Sharshov; Olga, Kurskaya; Ivan, Sobolev; Alexander, Alekseev; Tatyana, Alikina; Marsel, Kabilov; Alexander, Shestopalov
EPI836614	HA	Russian Federation	2016-May-25	A/common tern /Uvs-Nuur Lake/26/2016	Research Institute of Experimental and Clinical Medicine	Research Institute of Experimental and Clinical Medicine	Kirill, Sharshov; Olga, Kurskaya; Ivan, Sobolev; Alexander, Alekseev; Tatyana, Alikina; Marsel, Kabilov; Alexander, Shestopalov
EPI836611	PB2	Russian Federation	2016-May-25	A/common tern /Uvs-Nuur Lake/26/2016	Research Institute of Experimental and Clinical Medicine	Research Institute of Experimental and Clinical Medicine	Kirill, Sharshov; Olga, Kurskaya; Ivan, Sobolev; Alexander, Alekseev; Tatyana, Alikina; Marsel, Kabilov; Alexander, Shestopalov
EPI836615	NP	Russian Federation	2016-May-25	A/common tern /Uvs-Nuur Lake/26/2016	Research Institute of Experimental and Clinical Medicine	Research Institute of Experimental and Clinical Medicine	Kirill, Sharshov; Olga, Kurskaya; Ivan, Sobolev; Alexander, Alekseev; Tatyana, Alikina; Marsel, Kabilov; Alexander, Shestopalov
EPI836616	NA	Russian Federation	2016-May-25	A/common tern /Uvs-Nuur Lake/26/2016	Research Institute of Experimental and Clinical Medicine	Research Institute of Experimental and Clinical Medicine	Kirill, Sharshov; Olga, Kurskaya; Ivan, Sobolev; Alexander, Alekseev; Tatyana, Alikina; Marsel, Kabilov; Alexander, Shestopalov
EPI836617	MP	Russian Federation	2016-May-25	A/common tern /Uvs-Nuur Lake/26/2016	Research Institute of Experimental and Clinical Medicine	Research Institute of Experimental and Clinical Medicine	Kirill, Sharshov; Olga, Kurskaya; Ivan, Sobolev; Alexander, Alekseev; Tatyana, Alikina; Marsel, Kabilov; Alexander, Shestopalov
EPI836618	NS	Russian Federation	2016-May-25	A/common tern /Uvs-Nuur Lake/26/2016	Research Institute of Experimental and Clinical Medicine	Research Institute of Experimental and Clinical Medicine	Kirill, Sharshov; Olga, Kurskaya; Ivan, Sobolev; Alexander, Alekseev; Tatyana, Alikina; Marsel, Kabilov; Alexander, Shestopalov
EPI836604	PB1	Russian Federation	2016-May-25	A/grey heron /Uvs-Nuur Lake/20/2016	Research Institute of Experimental and Clinical Medicine	Research Institute of Experimental and Clinical Medicine	Kirill, Sharshov; Olga, Kurskaya; Ivan, Sobolev; Alexander, Alekseev; Alexander, Shestopalov
EPI836610	NS	Russian Federation	2016-May-25	A/grey heron /Uvs-Nuur Lake/20/2016	Research Institute of Experimental and Clinical Medicine	Research Institute of Experimental and Clinical Medicine	Kirill, Sharshov; Olga, Kurskaya; Ivan, Sobolev; Alexander, Alekseev; Alexander, Shestopalov
EPI836603	PB2	Russian Federation	2016-May-25	A/grey heron /Uvs-Nuur Lake/20/2016	Research Institute of Experimental and Clinical Medicine	Research Institute of Experimental and Clinical Medicine	Kirill, Sharshov; Olga, Kurskaya; Ivan, Sobolev; Alexander, Alekseev; Alexander, Shestopalov
EPI836605	PA	Russian Federation	2016-May-25	A/grey heron /Uvs-Nuur Lake/20/2016	Research Institute of Experimental and Clinical Medicine	Research Institute of Experimental and Clinical Medicine	Kirill, Sharshov; Olga, Kurskaya; Ivan, Sobolev; Alexander, Alekseev; Alexander, Shestopalov
EPI836606	HA	Russian Federation	2016-May-25	A/grey heron /Uvs-Nuur Lake/20/2016	Research Institute of Experimental and Clinical Medicine	Research Institute of Experimental and Clinical Medicine	Kirill, Sharshov; Olga, Kurskaya; Ivan, Sobolev; Alexander, Alekseev; Alexander, Shestopalov
EPI836607	NP	Russian Federation	2016-May-25	A/grey heron /Uvs-Nuur Lake/20/2016	Research Institute of Experimental and Clinical Medicine	Research Institute of Experimental and Clinical Medicine	Kirill, Sharshov; Olga, Kurskaya; Ivan, Sobolev; Alexander, Alekseev; Alexander, Shestopalov
EPI836608	NA	Russian Federation	2016-May-25	A/grey heron /Uvs-Nuur Lake/20/2016	Research Institute of Experimental and Clinical Medicine	Research Institute of Experimental and Clinical Medicine	Kirill, Sharshov; Olga, Kurskaya; Ivan, Sobolev; Alexander, Alekseev; Alexander, Shestopalov
EPI836609	MP	Russian Federation	2016-May-25	A/grey heron /Uvs-Nuur Lake/20/2016	Research Institute of Experimental and Clinical Medicine	Research Institute of Experimental and Clinical Medicine	Kirill, Sharshov; Olga, Kurskaya; Ivan, Sobolev; Alexander, Alekseev; Alexander, Shestopalov
EPI773760	MP	Russian Federation	2016-May-25	A/great crested grebe/Uvs-Nuur Lake/341/2016	Research Institute of Experimental and Clinical Medicine	Research Institute of Experimental and Clinical Medicine	Kirill, Sharshov; Olga, Kurskaya; Ivan, Sobolev; Alexander, Alekseev;Tatyana, Alikina; Marsel, Kabilov; Alexander, Shestopalov
EPI773756	PA	Russian Federation	2016-May-25	A/great crested grebe/Uvs-Nuur Lake/341/2016	Research Institute of Experimental and Clinical Medicine	Research Institute of Experimental and Clinical Medicine	Kirill, Sharshov; Olga, Kurskaya; Ivan, Sobolev; Alexander, Alekseev;Tatyana, Alikina; Marsel, Kabilov; Alexander, Shestopalov
EPI773758	NP	Russian Federation	2016-May-25	A/great crested grebe/Uvs-Nuur Lake/341/2016	Research Institute of Experimental and Clinical Medicine	Research Institute of Experimental and Clinical Medicine	Kirill, Sharshov; Olga, Kurskaya; Ivan, Sobolev; Alexander, Alekseev;Tatyana, Alikina; Marsel, Kabilov; Alexander, Shestopalov
EPI773759	NA	Russian Federation	2016-May-25	A/great crested grebe/Uvs-Nuur Lake/341/2016	Research Institute of Experimental and Clinical Medicine	Research Institute of Experimental and Clinical Medicine	Kirill, Sharshov; Olga, Kurskaya; Ivan, Sobolev; Alexander, Alekseev;Tatyana, Alikina; Marsel, Kabilov; Alexander, Shestopalov
EPI773761	NS	Russian Federation	2016-May-25	A/great crested grebe/Uvs-Nuur Lake/341/2016	Research Institute of Experimental and Clinical Medicine	Research Institute of Experimental and Clinical Medicine	Kirill, Sharshov; Olga, Kurskaya; Ivan, Sobolev; Alexander, Alekseev;Tatyana, Alikina; Marsel, Kabilov; Alexander, Shestopalov
EPI773754	PB2	Russian Federation	2016-May-25	A/great crested grebe/Uvs-Nuur Lake/341/2016	Research Institute of Experimental and Clinical Medicine	Research Institute of Experimental and Clinical Medicine	Kirill, Sharshov; Olga, Kurskaya; Ivan, Sobolev; Alexander, Alekseev;Tatyana, Alikina; Marsel, Kabilov; Alexander, Shestopalov
EPI773757	HA	Russian Federation	2016-May-25	A/great crested grebe/Uvs-Nuur Lake/341/2016	Research Institute of Experimental and Clinical Medicine	Research Institute of Experimental and Clinical Medicine	Kirill, Sharshov; Olga, Kurskaya; Ivan, Sobolev; Alexander, Alekseev;Tatyana, Alikina; Marsel, Kabilov; Alexander, Shestopalov
EPI773755	PB1	Russian Federation	2016-May-25	A/great crested grebe/Uvs-Nuur Lake/341/2016	Research Institute of Experimental and Clinical Medicine	Research Institute of Experimental and Clinical Medicine	Kirill, Sharshov; Olga, Kurskaya; Ivan, Sobolev; Alexander, Alekseev;Tatyana, Alikina; Marsel, Kabilov; Alexander, Shestopalov
EPI909399	MP	Russian Federation	2017-Jan-06	A/long-eared owl/Voronezh/16/2017		State Research Center of Virology and Biotechnology (VECTOR)	Ivan,Susloparov; Natalya,Goncharova; Natalya,Kolosova; Vasiliy,Marchenko; Alexander,Ryzhikov
EPI909396	HA	Russian Federation	2017-Jan-06	A/long-eared owl/Voronezh/16/2017		State Research Center of Virology and Biotechnology (VECTOR)	Ivan,Susloparov; Natalya,Goncharova; Natalya,Kolosova; Vasiliy,Marchenko; Alexander,Ryzhikov
EPI909397	NP	Russian Federation	2017-Jan-06	A/long-eared owl/Voronezh/16/2017		State Research Center of Virology and Biotechnology (VECTOR)	Ivan,Susloparov; Natalya,Goncharova; Natalya,Kolosova; Vasiliy,Marchenko; Alexander,Ryzhikov
EPI909393	PB2	Russian Federation	2017-Jan-06	A/long-eared owl/Voronezh/16/2017		State Research Center of Virology and Biotechnology (VECTOR)	Ivan,Susloparov; Natalya,Goncharova; Natalya,Kolosova; Vasiliy,Marchenko; Alexander,Ryzhikov
EPI909394	PB1	Russian Federation	2017-Jan-06	A/long-eared owl/Voronezh/16/2017		State Research Center of Virology and Biotechnology (VECTOR)	Ivan,Susloparov; Natalya,Goncharova; Natalya,Kolosova; Vasiliy,Marchenko; Alexander,Ryzhikov
EPI909395	PA	Russian Federation	2017-Jan-06	A/long-eared owl/Voronezh/16/2017		State Research Center of Virology and Biotechnology (VECTOR)	Ivan,Susloparov; Natalya,Goncharova; Natalya,Kolosova; Vasiliy,Marchenko; Alexander,Ryzhikov
EPI909400	NS	Russian Federation	2017-Jan-06	A/long-eared owl/Voronezh/16/2017		State Research Center of Virology and Biotechnology (VECTOR)	Ivan,Susloparov; Natalya,Goncharova; Natalya,Kolosova; Vasiliy,Marchenko; Alexander,Ryzhikov
EPI909398	NA	Russian Federation	2017-Jan-06	A/long-eared owl/Voronezh/16/2017		State Research Center of Virology and Biotechnology (VECTOR)	Ivan,Susloparov; Natalya,Goncharova; Natalya,Kolosova; Vasiliy,Marchenko; Alexander,Ryzhikov
EPI909387	PA	Russian Federation	2017-Jan-06	A/Ural owl/Voronezh/14/2017		State Research Center of Virology and Biotechnology (VECTOR)	Ivan,Susloparov; Natalya,Goncharova; Natalya,Kolosova; Vasiliy,Marchenko; Alexander,Ryzhikov
EPI909386	PB1	Russian Federation	2017-Jan-06	A/Ural owl/Voronezh/14/2017		State Research Center of Virology and Biotechnology (VECTOR)	Ivan,Susloparov; Natalya,Goncharova; Natalya,Kolosova; Vasiliy,Marchenko; Alexander,Ryzhikov
EPI909388	HA	Russian Federation	2017-Jan-06	A/Ural owl/Voronezh/14/2017		State Research Center of Virology and Biotechnology (VECTOR)	Ivan,Susloparov; Natalya,Goncharova; Natalya,Kolosova; Vasiliy,Marchenko; Alexander,Ryzhikov
EPI909385	PB2	Russian Federation	2017-Jan-06	A/Ural owl/Voronezh/14/2017		State Research Center of Virology and Biotechnology (VECTOR)	Ivan,Susloparov; Natalya,Goncharova; Natalya,Kolosova; Vasiliy,Marchenko; Alexander,Ryzhikov
EPI909392	NS	Russian Federation	2017-Jan-06	A/Ural owl/Voronezh/14/2017		State Research Center of Virology and Biotechnology (VECTOR)	Ivan,Susloparov; Natalya,Goncharova; Natalya,Kolosova; Vasiliy,Marchenko; Alexander,Ryzhikov
EPI909389	NP	Russian Federation	2017-Jan-06	A/Ural owl/Voronezh/14/2017		State Research Center of Virology and Biotechnology (VECTOR)	Ivan,Susloparov; Natalya,Goncharova; Natalya,Kolosova; Vasiliy,Marchenko; Alexander,Ryzhikov
EPI909390	NA	Russian Federation	2017-Jan-06	A/Ural owl/Voronezh/14/2017		State Research Center of Virology and Biotechnology (VECTOR)	Ivan,Susloparov; Natalya,Goncharova; Natalya,Kolosova; Vasiliy,Marchenko; Alexander,Ryzhikov
EPI909391	MP	Russian Federation	2017-Jan-06	A/Ural owl/Voronezh/14/2017		State Research Center of Virology and Biotechnology (VECTOR)	Ivan,Susloparov; Natalya,Goncharova; Natalya,Kolosova; Vasiliy,Marchenko; Alexander,Ryzhikov
EPI909458	PB1	Russian Federation	2016-Nov-21	A/chicken/Kalmykia/2643/2016		State Research Center of Virology and Biotechnology (VECTOR)	Ivan,Susloparov; Natalya,Goncharova; Natalya,Kolosova; Vasiliy,Marchenko; Alexander,Ryzhikov
EPI909461	NP	Russian Federation	2016-Nov-21	A/chicken/Kalmykia/2643/2016		State Research Center of Virology and Biotechnology (VECTOR)	Ivan,Susloparov; Natalya,Goncharova; Natalya,Kolosova; Vasiliy,Marchenko; Alexander,Ryzhikov
EPI909462	NA	Russian Federation	2016-Nov-21	A/chicken/Kalmykia/2643/2016		State Research Center of Virology and Biotechnology (VECTOR)	Ivan,Susloparov; Natalya,Goncharova; Natalya,Kolosova; Vasiliy,Marchenko; Alexander,Ryzhikov
EPI909463	MP	Russian Federation	2016-Nov-21	A/chicken/Kalmykia/2643/2016		State Research Center of Virology and Biotechnology (VECTOR)	Ivan,Susloparov; Natalya,Goncharova; Natalya,Kolosova; Vasiliy,Marchenko; Alexander,Ryzhikov
EPI909459	PA	Russian Federation	2016-Nov-21	A/chicken/Kalmykia/2643/2016		State Research Center of Virology and Biotechnology (VECTOR)	Ivan,Susloparov; Natalya,Goncharova; Natalya,Kolosova; Vasiliy,Marchenko; Alexander,Ryzhikov
EPI909460	HA	Russian Federation	2016-Nov-21	A/chicken/Kalmykia/2643/2016		State Research Center of Virology and Biotechnology (VECTOR)	Ivan,Susloparov; Natalya,Goncharova; Natalya,Kolosova; Vasiliy,Marchenko; Alexander,Ryzhikov
EPI909464	NS	Russian Federation	2016-Nov-21	A/chicken/Kalmykia/2643/2016		State Research Center of Virology and Biotechnology (VECTOR)	Ivan,Susloparov; Natalya,Goncharova; Natalya,Kolosova; Vasiliy,Marchenko; Alexander,Ryzhikov
EPI909457	PB2	Russian Federation	2016-Nov-21	A/chicken/Kalmykia/2643/2016		State Research Center of Virology and Biotechnology (VECTOR)	Ivan,Susloparov; Natalya,Goncharova; Natalya,Kolosova; Vasiliy,Marchenko; Alexander,Ryzhikov
EPI909419	PA	Russian Federation	2017-Jan-06	A/chicken/Voronezh/20/2017		State Research Center of Virology and Biotechnology (VECTOR)	Ivan,Susloparov; Natalya,Goncharova; Natalya,Kolosova; Vasiliy,Marchenko; Alexander,Ryzhikov
EPI909421	NP	Russian Federation	2017-Jan-06	A/chicken/Voronezh/20/2017		State Research Center of Virology and Biotechnology (VECTOR)	Ivan,Susloparov; Natalya,Goncharova; Natalya,Kolosova; Vasiliy,Marchenko; Alexander,Ryzhikov
EPI909422	NA	Russian Federation	2017-Jan-06	A/chicken/Voronezh/20/2017		State Research Center of Virology and Biotechnology (VECTOR)	Ivan,Susloparov; Natalya,Goncharova; Natalya,Kolosova; Vasiliy,Marchenko; Alexander,Ryzhikov
EPI909417	PB2	Russian Federation	2017-Jan-06	A/chicken/Voronezh/20/2017		State Research Center of Virology and Biotechnology (VECTOR)	Ivan,Susloparov; Natalya,Goncharova; Natalya,Kolosova; Vasiliy,Marchenko; Alexander,Ryzhikov
EPI909420	HA	Russian Federation	2017-Jan-06	A/chicken/Voronezh/20/2017		State Research Center of Virology and Biotechnology (VECTOR)	Ivan,Susloparov; Natalya,Goncharova; Natalya,Kolosova; Vasiliy,Marchenko; Alexander,Ryzhikov
EPI909423	MP	Russian Federation	2017-Jan-06	A/chicken/Voronezh/20/2017		State Research Center of Virology and Biotechnology (VECTOR)	Ivan,Susloparov; Natalya,Goncharova; Natalya,Kolosova; Vasiliy,Marchenko; Alexander,Ryzhikov
EPI909418	PB1	Russian Federation	2017-Jan-06	A/chicken/Voronezh/20/2017		State Research Center of Virology and Biotechnology (VECTOR)	Ivan,Susloparov; Natalya,Goncharova; Natalya,Kolosova; Vasiliy,Marchenko; Alexander,Ryzhikov
EPI909424	NS	Russian Federation	2017-Jan-06	A/chicken/Voronezh/20/2017		State Research Center of Virology and Biotechnology (VECTOR)	Ivan,Susloparov; Natalya,Goncharova; Natalya,Kolosova; Vasiliy,Marchenko; Alexander,Ryzhikov
EPI909410	PB1	Russian Federation	2017-Jan-06	A/chicken/Voronezh/19/2017		State Research Center of Virology and Biotechnology (VECTOR)	Ivan,Susloparov; Natalya,Goncharova; Natalya,Kolosova; Vasiliy,Marchenko; Alexander,Ryzhikov
EPI909411	PA	Russian Federation	2017-Jan-06	A/chicken/Voronezh/19/2017		State Research Center of Virology and Biotechnology (VECTOR)	Ivan,Susloparov; Natalya,Goncharova; Natalya,Kolosova; Vasiliy,Marchenko; Alexander,Ryzhikov
EPI909412	HA	Russian Federation	2017-Jan-06	A/chicken/Voronezh/19/2017		State Research Center of Virology and Biotechnology (VECTOR)	Ivan,Susloparov; Natalya,Goncharova; Natalya,Kolosova; Vasiliy,Marchenko; Alexander,Ryzhikov
EPI909409	PB2	Russian Federation	2017-Jan-06	A/chicken/Voronezh/19/2017		State Research Center of Virology and Biotechnology (VECTOR)	Ivan,Susloparov; Natalya,Goncharova; Natalya,Kolosova; Vasiliy,Marchenko; Alexander,Ryzhikov
EPI909413	NP	Russian Federation	2017-Jan-06	A/chicken/Voronezh/19/2017		State Research Center of Virology and Biotechnology (VECTOR)	Ivan,Susloparov; Natalya,Goncharova; Natalya,Kolosova; Vasiliy,Marchenko; Alexander,Ryzhikov
EPI909415	MP	Russian Federation	2017-Jan-06	A/chicken/Voronezh/19/2017		State Research Center of Virology and Biotechnology (VECTOR)	Ivan,Susloparov; Natalya,Goncharova; Natalya,Kolosova; Vasiliy,Marchenko; Alexander,Ryzhikov
EPI909416	NS	Russian Federation	2017-Jan-06	A/chicken/Voronezh/19/2017		State Research Center of Virology and Biotechnology (VECTOR)	Ivan,Susloparov; Natalya,Goncharova; Natalya,Kolosova; Vasiliy,Marchenko; Alexander,Ryzhikov
EPI909414	NA	Russian Federation	2017-Jan-06	A/chicken/Voronezh/19/2017		State Research Center of Virology and Biotechnology (VECTOR)	Ivan,Susloparov; Natalya,Goncharova; Natalya,Kolosova; Vasiliy,Marchenko; Alexander,Ryzhikov
EPI909402	PB1	Russian Federation	2017-Jan-06	A/chicken/Voronezh/18/2017		State Research Center of Virology and Biotechnology (VECTOR)	Ivan,Susloparov; Natalya,Goncharova; Natalya,Kolosova; Vasiliy,Marchenko; Alexander,Ryzhikov
EPI909408	NS	Russian Federation	2017-Jan-06	A/chicken/Voronezh/18/2017		State Research Center of Virology and Biotechnology (VECTOR)	Ivan,Susloparov; Natalya,Goncharova; Natalya,Kolosova; Vasiliy,Marchenko; Alexander,Ryzhikov
EPI909404	HA	Russian Federation	2017-Jan-06	A/chicken/Voronezh/18/2017		State Research Center of Virology and Biotechnology (VECTOR)	Ivan,Susloparov; Natalya,Goncharova; Natalya,Kolosova; Vasiliy,Marchenko; Alexander,Ryzhikov
EPI909407	MP	Russian Federation	2017-Jan-06	A/chicken/Voronezh/18/2017		State Research Center of Virology and Biotechnology (VECTOR)	Ivan,Susloparov; Natalya,Goncharova; Natalya,Kolosova; Vasiliy,Marchenko; Alexander,Ryzhikov
EPI909403	PA	Russian Federation	2017-Jan-06	A/chicken/Voronezh/18/2017		State Research Center of Virology and Biotechnology (VECTOR)	Ivan,Susloparov; Natalya,Goncharova; Natalya,Kolosova; Vasiliy,Marchenko; Alexander,Ryzhikov
EPI909401	PB2	Russian Federation	2017-Jan-06	A/chicken/Voronezh/18/2017		State Research Center of Virology and Biotechnology (VECTOR)	Ivan,Susloparov; Natalya,Goncharova; Natalya,Kolosova; Vasiliy,Marchenko; Alexander,Ryzhikov
EPI909405	NP	Russian Federation	2017-Jan-06	A/chicken/Voronezh/18/2017		State Research Center of Virology and Biotechnology (VECTOR)	Ivan,Susloparov; Natalya,Goncharova; Natalya,Kolosova; Vasiliy,Marchenko; Alexander,Ryzhikov
EPI909406	NA	Russian Federation	2017-Jan-06	A/chicken/Voronezh/18/2017		State Research Center of Virology and Biotechnology (VECTOR)	Ivan,Susloparov; Natalya,Goncharova; Natalya,Kolosova; Vasiliy,Marchenko; Alexander,Ryzhikov
EPI869938	HA	Russian Federation	2016-Dec-13	A/chicken/Astrakhan/3131/2016		State Research Center of Virology and Biotechnology (VECTOR)	Ivan,Susloparov; Vasily,Marchenko; Natalya,Goncharova; Alexander,Durymanov; Tatyana,Ilyicheva; Alexander,Ryzhikov
EPI869939	NA	Russian Federation	2016-Dec-13	A/chicken/Astrakhan/3131/2016		State Research Center of Virology and Biotechnology (VECTOR)	Ivan,Susloparov; Vasily,Marchenko; Natalya,Goncharova; Alexander,Durymanov; Tatyana,Ilyicheva; Alexander,Ryzhikov
EPI909465	PB2	Russian Federation	2016-Dec-13	A/chicken/Astrakhan/3131/2016		State Research Center of Virology and Biotechnology (VECTOR)	Ivan,Susloparov; Vasily,Marchenko; Natalya,Goncharova; Alexander,Durymanov; Tatyana,Ilyicheva; Alexander,Ryzhikov
EPI909466	PB1	Russian Federation	2016-Dec-13	A/chicken/Astrakhan/3131/2016		State Research Center of Virology and Biotechnology (VECTOR)	Ivan,Susloparov; Vasily,Marchenko; Natalya,Goncharova; Alexander,Durymanov; Tatyana,Ilyicheva; Alexander,Ryzhikov
EPI909470	NS	Russian Federation	2016-Dec-13	A/chicken/Astrakhan/3131/2016		State Research Center of Virology and Biotechnology (VECTOR)	Ivan,Susloparov; Vasily,Marchenko; Natalya,Goncharova; Alexander,Durymanov; Tatyana,Ilyicheva; Alexander,Ryzhikov
EPI909467	PA	Russian Federation	2016-Dec-13	A/chicken/Astrakhan/3131/2016		State Research Center of Virology and Biotechnology (VECTOR)	Ivan,Susloparov; Vasily,Marchenko; Natalya,Goncharova; Alexander,Durymanov; Tatyana,Ilyicheva; Alexander,Ryzhikov
EPI909468	NP	Russian Federation	2016-Dec-13	A/chicken/Astrakhan/3131/2016		State Research Center of Virology and Biotechnology (VECTOR)	Ivan,Susloparov; Vasily,Marchenko; Natalya,Goncharova; Alexander,Durymanov; Tatyana,Ilyicheva; Alexander,Ryzhikov
EPI909469	MP	Russian Federation	2016-Dec-13	A/chicken/Astrakhan/3131/2016		State Research Center of Virology and Biotechnology (VECTOR)	Ivan,Susloparov; Vasily,Marchenko; Natalya,Goncharova; Alexander,Durymanov; Tatyana,Ilyicheva; Alexander,Ryzhikov
EPI869936	HA	Russian Federation	2016-Nov-23	A/chicken/Kalmykia/2661/2016		State Research Center of Virology and Biotechnology (VECTOR)	Ivan,Susloparov; Vasily,Marchenko; Natalya,Goncharova; Alexander,Durymanov; Tatyana,Ilyicheva; Alexander,Ryzhikov
EPI869937	NA	Russian Federation	2016-Nov-23	A/chicken/Kalmykia/2661/2016		State Research Center of Virology and Biotechnology (VECTOR)	Ivan,Susloparov; Vasily,Marchenko; Natalya,Goncharova; Alexander,Durymanov; Tatyana,Ilyicheva; Alexander,Ryzhikov
EPI909456	NS	Russian Federation	2016-Oct-02	A/wild duck/Tatarstan/3059/2016		State Research Center of Virology and Biotechnology (VECTOR)	Ivan,Susloparov; Natalya,Goncharova; Natalya,Kolosova; Vasiliy,Marchenko; Alexander,Ryzhikov
EPI909452	HA	Russian Federation	2016-Oct-02	A/wild duck/Tatarstan/3059/2016		State Research Center of Virology and Biotechnology (VECTOR)	Ivan,Susloparov; Natalya,Goncharova; Natalya,Kolosova; Vasiliy,Marchenko; Alexander,Ryzhikov
EPI909450	PB1	Russian Federation	2016-Oct-02	A/wild duck/Tatarstan/3059/2016		State Research Center of Virology and Biotechnology (VECTOR)	Ivan,Susloparov; Natalya,Goncharova; Natalya,Kolosova; Vasiliy,Marchenko; Alexander,Ryzhikov
EPI909451	PA	Russian Federation	2016-Oct-02	A/wild duck/Tatarstan/3059/2016		State Research Center of Virology and Biotechnology (VECTOR)	Ivan,Susloparov; Natalya,Goncharova; Natalya,Kolosova; Vasiliy,Marchenko; Alexander,Ryzhikov
EPI909453	NP	Russian Federation	2016-Oct-02	A/wild duck/Tatarstan/3059/2016		State Research Center of Virology and Biotechnology (VECTOR)	Ivan,Susloparov; Natalya,Goncharova; Natalya,Kolosova; Vasiliy,Marchenko; Alexander,Ryzhikov
EPI909449	PB2	Russian Federation	2016-Oct-02	A/wild duck/Tatarstan/3059/2016		State Research Center of Virology and Biotechnology (VECTOR)	Ivan,Susloparov; Natalya,Goncharova; Natalya,Kolosova; Vasiliy,Marchenko; Alexander,Ryzhikov
EPI909454	NA	Russian Federation	2016-Oct-02	A/wild duck/Tatarstan/3059/2016		State Research Center of Virology and Biotechnology (VECTOR)	Ivan,Susloparov; Natalya,Goncharova; Natalya,Kolosova; Vasiliy,Marchenko; Alexander,Ryzhikov
EPI909455	MP	Russian Federation	2016-Oct-02	A/wild duck/Tatarstan/3059/2016		State Research Center of Virology and Biotechnology (VECTOR)	Ivan,Susloparov; Natalya,Goncharova; Natalya,Kolosova; Vasiliy,Marchenko; Alexander,Ryzhikov
EPI823748	HA	Russian Federation	2016-May-25	A/wild duck/Tyva/35/2016	State Research Center of Virology and Biotechnology (VECTOR)	WHO National Influenza Centre Russian Federation	Fadeev,Artem; Komissarov,Andrey; Egorova,Anna; Sintsova,Ksenia; Musaeva,Tamila; Susloparov,Ivan; Marchenko,Vasiliy; Ryzhikov,Aleksandr
EPI823752	NS	Russian Federation	2016-May-25	A/wild duck/Tyva/35/2016	State Research Center of Virology and Biotechnology (VECTOR)	WHO National Influenza Centre Russian Federation	Fadeev,Artem; Komissarov,Andrey; Egorova,Anna; Sintsova,Ksenia; Musaeva,Tamila; Susloparov,Ivan; Marchenko,Vasiliy; Ryzhikov,Aleksandr
EPI823745	PB2	Russian Federation	2016-May-25	A/wild duck/Tyva/35/2016	State Research Center of Virology and Biotechnology (VECTOR)	WHO National Influenza Centre Russian Federation	Fadeev,Artem; Komissarov,Andrey; Egorova,Anna; Sintsova,Ksenia; Musaeva,Tamila; Susloparov,Ivan; Marchenko,Vasiliy; Ryzhikov,Aleksandr
EPI823746	PB1	Russian Federation	2016-May-25	A/wild duck/Tyva/35/2016	State Research Center of Virology and Biotechnology (VECTOR)	WHO National Influenza Centre Russian Federation	Fadeev,Artem; Komissarov,Andrey; Egorova,Anna; Sintsova,Ksenia; Musaeva,Tamila; Susloparov,Ivan; Marchenko,Vasiliy; Ryzhikov,Aleksandr
EPI823749	NP	Russian Federation	2016-May-25	A/wild duck/Tyva/35/2016	State Research Center of Virology and Biotechnology (VECTOR)	WHO National Influenza Centre Russian Federation	Fadeev,Artem; Komissarov,Andrey; Egorova,Anna; Sintsova,Ksenia; Musaeva,Tamila; Susloparov,Ivan; Marchenko,Vasiliy; Ryzhikov,Aleksandr
EPI823751	MP	Russian Federation	2016-May-25	A/wild duck/Tyva/35/2016	State Research Center of Virology and Biotechnology (VECTOR)	WHO National Influenza Centre Russian Federation	Fadeev,Artem; Komissarov,Andrey; Egorova,Anna; Sintsova,Ksenia; Musaeva,Tamila; Susloparov,Ivan; Marchenko,Vasiliy; Ryzhikov,Aleksandr
EPI823747	PA	Russian Federation	2016-May-25	A/wild duck/Tyva/35/2016	State Research Center of Virology and Biotechnology (VECTOR)	WHO National Influenza Centre Russian Federation	Fadeev,Artem; Komissarov,Andrey; Egorova,Anna; Sintsova,Ksenia; Musaeva,Tamila; Susloparov,Ivan; Marchenko,Vasiliy; Ryzhikov,Aleksandr
EPI823750	NA	Russian Federation	2016-May-25	A/wild duck/Tyva/35/2016	State Research Center of Virology and Biotechnology (VECTOR)	WHO National Influenza Centre Russian Federation	Fadeev,Artem; Komissarov,Andrey; Egorova,Anna; Sintsova,Ksenia; Musaeva,Tamila; Susloparov,Ivan; Marchenko,Vasiliy; Ryzhikov,Aleksandr
EPI925949	NP	Russian Federation	2016-Sep-10	A/gadwall/Chany/97/2016	Research Institute of Experimental and Clinical Medicine	WHO National Influenza Centre Russian Federation	Sharshov,K.A.; Sobolev,I.A.; Li,Xinxin; Fadeev,A.V.; Egorova,A.A.; Kotenko,A.V.; Komissarov,A.B.; Vasin,A.V.; Kurskaya,O.G.; Alexeev,A.Y.; Shestopalov,A.M
EPI925950	NS	Russian Federation	2016-Sep-10	A/gadwall/Chany/97/2016	Research Institute of Experimental and Clinical Medicine	WHO National Influenza Centre Russian Federation	Sharshov,K.A.; Sobolev,I.A.; Li,Xinxin; Fadeev,A.V.; Egorova,A.A.; Kotenko,A.V.; Komissarov,A.B.; Vasin,A.V.; Kurskaya,O.G.; Alexeev,A.Y.; Shestopalov,A.M
EPI925951	MP	Russian Federation	2016-Sep-10	A/gadwall/Chany/97/2016	Research Institute of Experimental and Clinical Medicine	WHO National Influenza Centre Russian Federation	Sharshov,K.A.; Sobolev,I.A.; Li,Xinxin; Fadeev,A.V.; Egorova,A.A.; Kotenko,A.V.; Komissarov,A.B.; Vasin,A.V.; Kurskaya,O.G.; Alexeev,A.Y.; Shestopalov,A.M
EPI925952	PA	Russian Federation	2016-Sep-10	A/gadwall/Chany/97/2016	Research Institute of Experimental and Clinical Medicine	WHO National Influenza Centre Russian Federation	Sharshov,K.A.; Sobolev,I.A.; Li,Xinxin; Fadeev,A.V.; Egorova,A.A.; Kotenko,A.V.; Komissarov,A.B.; Vasin,A.V.; Kurskaya,O.G.; Alexeev,A.Y.; Shestopalov,A.M
EPI925953	PB2	Russian Federation	2016-Sep-10	A/gadwall/Chany/97/2016	Research Institute of Experimental and Clinical Medicine	WHO National Influenza Centre Russian Federation	Sharshov,K.A.; Sobolev,I.A.; Li,Xinxin; Fadeev,A.V.; Egorova,A.A.; Kotenko,A.V.; Komissarov,A.B.; Vasin,A.V.; Kurskaya,O.G.; Alexeev,A.Y.; Shestopalov,A.M
EPI925954	PB1	Russian Federation	2016-Sep-10	A/gadwall/Chany/97/2016	Research Institute of Experimental and Clinical Medicine	WHO National Influenza Centre Russian Federation	Sharshov,K.A.; Sobolev,I.A.; Li,Xinxin; Fadeev,A.V.; Egorova,A.A.; Kotenko,A.V.; Komissarov,A.B.; Vasin,A.V.; Kurskaya,O.G.; Alexeev,A.Y.; Shestopalov,A.M
EPI925955	NA	Russian Federation	2016-Sep-10	A/gadwall/Chany/97/2016	Research Institute of Experimental and Clinical Medicine	WHO National Influenza Centre Russian Federation	Sharshov,K.A.; Sobolev,I.A.; Li,Xinxin; Fadeev,A.V.; Egorova,A.A.; Kotenko,A.V.; Komissarov,A.B.; Vasin,A.V.; Kurskaya,O.G.; Alexeev,A.Y.; Shestopalov,A.M
EPI925956	HA	Russian Federation	2016-Sep-10	A/gadwall/Chany/97/2016	Research Institute of Experimental and Clinical Medicine	WHO National Influenza Centre Russian Federation	Sharshov,K.A.; Sobolev,I.A.; Li,Xinxin; Fadeev,A.V.; Egorova,A.A.; Kotenko,A.V.; Komissarov,A.B.; Vasin,A.V.; Kurskaya,O.G.; Alexeev,A.Y.; Shestopalov,A.M
EPI863854	PB2	Sweden	2016-Nov-21	A/Chicken/Sweden/SVA161122KU0453/SZ0209321/2016	National Veterinary Institute	National Veterinary Institute
EPI863857	HA	Sweden	2016-Nov-21	A/Chicken/Sweden/SVA161122KU0453/SZ0209321/2016	National Veterinary Institute	National Veterinary Institute
EPI863856	PA	Sweden	2016-Nov-21	A/Chicken/Sweden/SVA161122KU0453/SZ0209321/2016	National Veterinary Institute	National Veterinary Institute
EPI863860	MP	Sweden	2016-Nov-21	A/Chicken/Sweden/SVA161122KU0453/SZ0209321/2016	National Veterinary Institute	National Veterinary Institute
EPI863861	NS	Sweden	2016-Nov-21	A/Chicken/Sweden/SVA161122KU0453/SZ0209321/2016	National Veterinary Institute	National Veterinary Institute
EPI863855	PB1	Sweden	2016-Nov-21	A/Chicken/Sweden/SVA161122KU0453/SZ0209321/2016	National Veterinary Institute	National Veterinary Institute
EPI863858	NP	Sweden	2016-Nov-21	A/Chicken/Sweden/SVA161122KU0453/SZ0209321/2016	National Veterinary Institute	National Veterinary Institute
EPI863859	NA	Sweden	2016-Nov-21	A/Chicken/Sweden/SVA161122KU0453/SZ0209321/2016	National Veterinary Institute	National Veterinary Institute
EPI863849	HA	Sweden	2016-Nov-21	A/Chicken/Sweden/SVA161122KU0453/SZ0209318/2016	National Veterinary Institute	National Veterinary Institute
EPI863850	NP	Sweden	2016-Nov-21	A/Chicken/Sweden/SVA161122KU0453/SZ0209318/2016	National Veterinary Institute	National Veterinary Institute
EPI863852	MP	Sweden	2016-Nov-21	A/Chicken/Sweden/SVA161122KU0453/SZ0209318/2016	National Veterinary Institute	National Veterinary Institute
EPI863847	PB1	Sweden	2016-Nov-21	A/Chicken/Sweden/SVA161122KU0453/SZ0209318/2016	National Veterinary Institute	National Veterinary Institute
EPI863851	NA	Sweden	2016-Nov-21	A/Chicken/Sweden/SVA161122KU0453/SZ0209318/2016	National Veterinary Institute	National Veterinary Institute
EPI863846	PB2	Sweden	2016-Nov-21	A/Chicken/Sweden/SVA161122KU0453/SZ0209318/2016	National Veterinary Institute	National Veterinary Institute
EPI863853	NS	Sweden	2016-Nov-21	A/Chicken/Sweden/SVA161122KU0453/SZ0209318/2016	National Veterinary Institute	National Veterinary Institute
EPI863848	PA	Sweden	2016-Nov-21	A/Chicken/Sweden/SVA161122KU0453/SZ0209318/2016	National Veterinary Institute	National Veterinary Institute
EPI863836	NA	Sweden	2016-Nov-21	A/Chicken/Sweden/SVA161122KU0453/SZ0209317/2016	National Veterinary Institute	National Veterinary Institute
EPI863835	NP	Sweden	2016-Nov-21	A/Chicken/Sweden/SVA161122KU0453/SZ0209317/2016	National Veterinary Institute	National Veterinary Institute
EPI863837	MP	Sweden	2016-Nov-21	A/Chicken/Sweden/SVA161122KU0453/SZ0209317/2016	National Veterinary Institute	National Veterinary Institute
EPI863838	NS	Sweden	2016-Nov-21	A/Chicken/Sweden/SVA161122KU0453/SZ0209317/2016	National Veterinary Institute	National Veterinary Institute
EPI863832	PB1	Sweden	2016-Nov-21	A/Chicken/Sweden/SVA161122KU0453/SZ0209317/2016	National Veterinary Institute	National Veterinary Institute
EPI863831	PB2	Sweden	2016-Nov-21	A/Chicken/Sweden/SVA161122KU0453/SZ0209317/2016	National Veterinary Institute	National Veterinary Institute
EPI863833	PA	Sweden	2016-Nov-21	A/Chicken/Sweden/SVA161122KU0453/SZ0209317/2016	National Veterinary Institute	National Veterinary Institute
EPI863834	HA	Sweden	2016-Nov-21	A/Chicken/Sweden/SVA161122KU0453/SZ0209317/2016	National Veterinary Institute	National Veterinary Institute
EPI863828	NA	Sweden	2016-Nov-21	A/Chicken/Sweden/SVA161122KU0453/SZ0209316/2016	National Veterinary Institute	National Veterinary Institute
EPI863825	PA	Sweden	2016-Nov-21	A/Chicken/Sweden/SVA161122KU0453/SZ0209316/2016	National Veterinary Institute	National Veterinary Institute
EPI863823	PB2	Sweden	2016-Nov-21	A/Chicken/Sweden/SVA161122KU0453/SZ0209316/2016	National Veterinary Institute	National Veterinary Institute
EPI863826	HA	Sweden	2016-Nov-21	A/Chicken/Sweden/SVA161122KU0453/SZ0209316/2016	National Veterinary Institute	National Veterinary Institute
EPI863829	MP	Sweden	2016-Nov-21	A/Chicken/Sweden/SVA161122KU0453/SZ0209316/2016	National Veterinary Institute	National Veterinary Institute
EPI863824	PB1	Sweden	2016-Nov-21	A/Chicken/Sweden/SVA161122KU0453/SZ0209316/2016	National Veterinary Institute	National Veterinary Institute
EPI863827	NP	Sweden	2016-Nov-21	A/Chicken/Sweden/SVA161122KU0453/SZ0209316/2016	National Veterinary Institute	National Veterinary Institute
EPI863830	NS	Sweden	2016-Nov-21	A/Chicken/Sweden/SVA161122KU0453/SZ0209316/2016	National Veterinary Institute	National Veterinary Institute
EPI863866	NP	Sweden	2016-Nov-14	A/Common Goldeneye/Sweden/SVA161117KU0322/SZ0002165/2016	National Veterinary Institute	National Veterinary Institute
EPI863862	PB2	Sweden	2016-Nov-14	A/Common Goldeneye/Sweden/SVA161117KU0322/SZ0002165/2016	National Veterinary Institute	National Veterinary Institute
EPI863869	NS	Sweden	2016-Nov-14	A/Common Goldeneye/Sweden/SVA161117KU0322/SZ0002165/2016	National Veterinary Institute	National Veterinary Institute
EPI863864	PA	Sweden	2016-Nov-14	A/Common Goldeneye/Sweden/SVA161117KU0322/SZ0002165/2016	National Veterinary Institute	National Veterinary Institute
EPI863865	HA	Sweden	2016-Nov-14	A/Common Goldeneye/Sweden/SVA161117KU0322/SZ0002165/2016	National Veterinary Institute	National Veterinary Institute
EPI863867	NA	Sweden	2016-Nov-14	A/Common Goldeneye/Sweden/SVA161117KU0322/SZ0002165/2016	National Veterinary Institute	National Veterinary Institute
EPI863868	MP	Sweden	2016-Nov-14	A/Common Goldeneye/Sweden/SVA161117KU0322/SZ0002165/2016	National Veterinary Institute	National Veterinary Institute
EPI863863	PB1	Sweden	2016-Nov-14	A/Common Goldeneye/Sweden/SVA161117KU0322/SZ0002165/2016	National Veterinary Institute	National Veterinary Institute
EPI868845	PB2	United Kingdom	2016-Dec-15	A/turkey/England/052131/2016	Animal and Plant Health Agency (APHA)	Animal and Plant Health Agency (APHA)	Seekings, James; Ellis, Richard; Brookes, Sharon M; Reid, Scott; Essen, Stephen; Brown, Ian H
EPI868847	PA	United Kingdom	2016-Dec-15	A/turkey/England/052131/2016	Animal and Plant Health Agency (APHA)	Animal and Plant Health Agency (APHA)	Seekings, James; Ellis, Richard; Brookes, Sharon M; Reid, Scott; Essen, Stephen; Brown, Ian H
EPI868850	NA	United Kingdom	2016-Dec-15	A/turkey/England/052131/2016	Animal and Plant Health Agency (APHA)	Animal and Plant Health Agency (APHA)	Seekings, James; Ellis, Richard; Brookes, Sharon M; Reid, Scott; Essen, Stephen; Brown, Ian H
EPI868852	NS	United Kingdom	2016-Dec-15	A/turkey/England/052131/2016	Animal and Plant Health Agency (APHA)	Animal and Plant Health Agency (APHA)	Seekings, James; Ellis, Richard; Brookes, Sharon M; Reid, Scott; Essen, Stephen; Brown, Ian H
EPI868848	HA	United Kingdom	2016-Dec-15	A/turkey/England/052131/2016	Animal and Plant Health Agency (APHA)	Animal and Plant Health Agency (APHA)	Seekings, James; Ellis, Richard; Brookes, Sharon M; Reid, Scott; Essen, Stephen; Brown, Ian H
EPI868846	PB1	United Kingdom	2016-Dec-15	A/turkey/England/052131/2016	Animal and Plant Health Agency (APHA)	Animal and Plant Health Agency (APHA)	Seekings, James; Ellis, Richard; Brookes, Sharon M; Reid, Scott; Essen, Stephen; Brown, Ian H
EPI868849	NP	United Kingdom	2016-Dec-15	A/turkey/England/052131/2016	Animal and Plant Health Agency (APHA)	Animal and Plant Health Agency (APHA)	Seekings, James; Ellis, Richard; Brookes, Sharon M; Reid, Scott; Essen, Stephen; Brown, Ian H
EPI868851	MP	United Kingdom	2016-Dec-15	A/turkey/England/052131/2016	Animal and Plant Health Agency (APHA)	Animal and Plant Health Agency (APHA)	Seekings, James; Ellis, Richard; Brookes, Sharon M; Reid, Scott; Essen, Stephen; Brown, Ian H
